# Supplementary material for: Taxonomic and Functional Assessment of Microbial Communities in Urban Runoff-Contaminated Mangrove Sediments
Source: Curr Microbiol. 2026 Apr 16;83(6):303. doi: 10.1007/s00284-026-04910-5 (PMC13086700; doi:10.1007/s00284-026-04910-5)
Supplement: Supplementary file 2 — Supplementary file2 (TXT 208 KB) [file 284_2026_4910_MOESM2_ESM.txt]

Isolate	Category	Subsystem	Role	Contig	Start	Stop
PmegaATCC	Carbohydrates	Glycogen metabolism	Glycogen synthase, ADP-glucose transglucosylase (EC 2.4.1.21)	NZ_CP035094.1	4969921	4968491
PmegaATCC	Carbohydrates	Glycogen metabolism	Glycogen phosphorylase (EC 2.4.1.1)	NZ_CP035094.1	4968477	4966066
PmegaATCC	Carbohydrates	Glycogen metabolism	1,4-alpha-glucan (glycogen) branching enzyme, GH-13-type (EC 2.4.1.18)	NZ_CP035094.1	4974065	4972068
PmegaATCC	Carbohydrates	Glycogen metabolism	Glucose-1-phosphate adenylyltransferase (EC 2.7.7.27)	NZ_CP035094.1	4972117	4970966
PmegaATCC	Carbohydrates	Glycogen metabolism	Glycogen biosynthesis protein GlgD, glucose-1-phosphate adenylyltransferase family	NZ_CP035094.1	4970943	4969918
PmegaATCC	Carbohydrates	Acetyl-CoA fermentation to Butyrate	Acetyl-CoA acetyltransferase (EC 2.3.1.9)	NZ_CP035094.1	2443806	2444996
PmegaATCC	Carbohydrates	Acetyl-CoA fermentation to Butyrate	Enoyl-CoA hydratase (EC 4.2.1.17)	NZ_CP035094.1	556551	557354
PmegaATCC	Carbohydrates	Acetyl-CoA fermentation to Butyrate	3-hydroxybutyryl-CoA dehydrogenase (EC 1.1.1.157)	NZ_CP035094.1	1703627	1704586
PmegaATCC	Carbohydrates	Acetyl-CoA fermentation to Butyrate	Acetoacetyl-CoA reductase (EC 1.1.1.36)	NZ_CP035094.1	1264051	1264794
PmegaATCC	Carbohydrates	Acetyl-CoA fermentation to Butyrate	3-hydroxybutyrate dehydrogenase (EC 1.1.1.30)	NZ_CP035094.1	2237324	2236548
PmegaATCC	Carbohydrates	Acetyl-CoA fermentation to Butyrate	Electron transfer flavoprotein, beta subunit	NZ_CP035094.1	4800868	4800095
PmegaATCC	Carbohydrates	Acetyl-CoA fermentation to Butyrate	Electron transfer flavoprotein, alpha subunit	NZ_CP035094.1	4800061	4799081
PmegaATCC	Carbohydrates	Acetyl-CoA fermentation to Butyrate	3-hydroxyacyl-CoA dehydrogenase (EC 1.1.1.35)	NZ_CP035094.1	1703627	1704586
PmegaATCC	Carbohydrates	Fermentations: Lactate	Acetate kinase (EC 2.7.2.1)	NZ_CP035094.1	4866937	4865747
PmegaATCC	Carbohydrates	Fermentations: Lactate	L-lactate dehydrogenase (EC 1.1.1.27)	NZ_CP035094.1	509143	508187
PmegaATCC	Carbohydrates	Fermentations: Lactate	Phosphate acetyltransferase (EC 2.3.1.8)	NZ_CP035094.1	5256561	5255590
PmegaATCC	Carbohydrates	Butanol Biosynthesis	Alcohol dehydrogenase (EC 1.1.1.1)	NZ_CP035094.1	229624	230781
PmegaATCC	Carbohydrates	Butanol Biosynthesis	3-hydroxybutyryl-CoA dehydrogenase (EC 1.1.1.157)	NZ_CP035094.1	1703627	1704586
PmegaATCC	Carbohydrates	Butanol Biosynthesis	Enoyl-CoA hydratase (EC 4.2.1.17)	NZ_CP035094.1	556551	557354
PmegaATCC	Carbohydrates	Butanol Biosynthesis	Acetyl-CoA acetyltransferase (EC 2.3.1.9)	NZ_CP035094.1	2443806	2444996
PmegaATCC	Carbohydrates	Acetolactate synthase subunits	Acetolactate synthase large subunit (EC 2.2.1.6)	NZ_CP035094.1	4771710	4770004
PmegaATCC	Carbohydrates	Acetolactate synthase subunits	Acetolactate synthase small subunit (EC 2.2.1.6)	NZ_CP035094.1	4770007	4769495
PmegaATCC	Carbohydrates	Acetoin, butanediol metabolism	Acetolactate synthase large subunit (EC 2.2.1.6)	NZ_CP035094.1	4771710	4770004
PmegaATCC	Carbohydrates	Acetoin, butanediol metabolism	Alpha-acetolactate decarboxylase (EC 4.1.1.5)	NZ_CP035094.1	779544	778831
PmegaATCC	Carbohydrates	Acetoin, butanediol metabolism	Dihydrolipoamide dehydrogenase of acetoin dehydrogenase (EC 1.8.1.4)	NZ_CP035094.1	1939419	1940798
PmegaATCC	Carbohydrates	Acetoin, butanediol metabolism	Transcriptional activator of acetoin dehydrogenase operon AcoR	NZ_CP035094.1	1941063	1942940
PmegaATCC	Carbohydrates	Acetoin, butanediol metabolism	Acetolactate synthase, catabolic (EC 2.2.1.6)	NZ_CP035094.1	781237	779561
PmegaATCC	Carbohydrates	Acetoin, butanediol metabolism	Acetolactate synthase small subunit (EC 2.2.1.6)	NZ_CP035094.1	4770007	4769495
PmegaATCC	Carbohydrates	Acetoin, butanediol metabolism	2,3-butanediol dehydrogenase, R-alcohol forming, (R)- and (S)-acetoin-specific (EC 1.1.1.4)	NZ_CP035094.1	1942995	1944044
PmegaATCC	Carbohydrates	Glycerol and Glycerol-3-phosphate Uptake and Utilization	Glycerophosphoryl diester phosphodiesterase (EC 3.1.4.46)	NZ_CP035094.1	451521	452258
PmegaATCC	Carbohydrates	Glycerol and Glycerol-3-phosphate Uptake and Utilization	Glycerol kinase (EC 2.7.1.30)	NZ_CP035094.1	519925	521415
PmegaATCC	Carbohydrates	Glycerol and Glycerol-3-phosphate Uptake and Utilization	Glycerol uptake facilitator protein	NZ_CP035094.1	519030	519857
PmegaATCC	Carbohydrates	Glycerol and Glycerol-3-phosphate Uptake and Utilization	Glycerol-3-phosphate ABC transporter, permease protein UgpA (TC 3.A.1.1.3)	NZ_CP035094.1	448336	449271
PmegaATCC	Carbohydrates	Glycerol and Glycerol-3-phosphate Uptake and Utilization	Aerobic glycerol-3-phosphate dehydrogenase (EC 1.1.5.3)	NZ_CP035094.1	521602	523281
PmegaATCC	Carbohydrates	Glycerol and Glycerol-3-phosphate Uptake and Utilization	Glycerol-3-phosphate ABC transporter, permease protein UgpE (TC 3.A.1.1.3)	NZ_CP035094.1	449268	450080
PmegaATCC	Carbohydrates	Glycerol and Glycerol-3-phosphate Uptake and Utilization	Glycerol-3-phosphate dehydrogenase [NAD(P)+] (EC 1.1.1.94)	NZ_CP035094.1	4381676	4380645
PmegaATCC	Carbohydrates	Carbon storage regulator	Carbon storage regulator	NZ_CP035094.1	5162489	5162259
PmegaATCC	Carbohydrates	Carbon storage regulator	Flagellar assembly factor FliW	NZ_CP035094.1	5162936	5162514
PmegaATCC	Carbohydrates	Dehydrogenase complexes	Dihydrolipoamide dehydrogenase of acetoin dehydrogenase (EC 1.8.1.4)	NZ_CP035094.1	1939419	1940798
PmegaATCC	Carbohydrates	Dehydrogenase complexes	Cytosol aminopeptidase PepA (EC 3.4.11.1)	NZ_CP035094.1	5015038	5013545
PmegaATCC	Carbohydrates	Dehydrogenase complexes	Dihydrolipoamide acetyltransferase component of pyruvate dehydrogenase complex (EC 2.3.1.12)	NZ_CP035094.1	1377246	1378547
PmegaATCC	Carbohydrates	Dehydrogenase complexes	Branched-chain alpha-keto acid dehydrogenase, E1 component, alpha subunit (EC 1.2.4.4)	NZ_CP035094.1	4477349	4476357
PmegaATCC	Carbohydrates	Dehydrogenase complexes	Branched-chain alpha-keto acid dehydrogenase, E1 component, beta subunit (EC 1.2.4.4)	NZ_CP035094.1	4476344	4475361
PmegaATCC	Carbohydrates	Dehydrogenase complexes	Dihydrolipoamide succinyltransferase component (E2) of 2-oxoglutarate dehydrogenase complex (EC 2.3.1.61)	NZ_CP035094.1	3075239	3073944
PmegaATCC	Carbohydrates	Dehydrogenase complexes	Dihydrolipoamide acyltransferase component of branched-chain alpha-keto acid dehydrogenase complex (EC 2.3.1.168)	NZ_CP035094.1	4475345	4474086
PmegaATCC	Carbohydrates	Dehydrogenase complexes	2-oxoglutarate dehydrogenase E1 component (EC 1.2.4.2)	NZ_CP035094.1	3078117	3075256
PmegaATCC	Carbohydrates	Dehydrogenase complexes	Dihydrolipoamide dehydrogenase of branched-chain alpha-keto acid dehydrogenase (EC 1.8.1.4)	NZ_CP035094.1	4478791	4477370
PmegaATCC	Carbohydrates	Dehydrogenase complexes	Pyruvate dehydrogenase E1 component beta subunit (EC 1.2.4.1)	NZ_CP035094.1	1376166	1377143
PmegaATCC	Carbohydrates	Dehydrogenase complexes	Pyruvate dehydrogenase E1 component alpha subunit (EC 1.2.4.1)	NZ_CP035094.1	1375047	1376162
PmegaATCC	Carbohydrates	Pyruvate metabolism II: acetyl-CoA, acetogenesis from pyruvate	Pyruvate dehydrogenase E1 component beta subunit (EC 1.2.4.1)	NZ_CP035094.1	1376166	1377143
PmegaATCC	Carbohydrates	Pyruvate metabolism II: acetyl-CoA, acetogenesis from pyruvate	Aldehyde dehydrogenase (EC 1.2.1.3)	NZ_CP035094.1	858764	860251
PmegaATCC	Carbohydrates	Pyruvate metabolism II: acetyl-CoA, acetogenesis from pyruvate	Acetyltransferase AcuA, acetyl-CoA synthetase inhibitor	NZ_CP035094.1	4886464	4887096
PmegaATCC	Carbohydrates	Pyruvate metabolism II: acetyl-CoA, acetogenesis from pyruvate	Acetate kinase (EC 2.7.2.1)	NZ_CP035094.1	4866937	4865747
PmegaATCC	Carbohydrates	Pyruvate metabolism II: acetyl-CoA, acetogenesis from pyruvate	Pyruvate dehydrogenase E1 component alpha subunit (EC 1.2.4.1)	NZ_CP035094.1	1375047	1376162
PmegaATCC	Carbohydrates	Pyruvate metabolism II: acetyl-CoA, acetogenesis from pyruvate	Phosphate acetyltransferase (EC 2.3.1.8)	NZ_CP035094.1	5256561	5255590
PmegaATCC	Carbohydrates	Pyruvate metabolism II: acetyl-CoA, acetogenesis from pyruvate	NAD-independent protein deacetylase AcuC	NZ_CP035094.1	4887768	4888931
PmegaATCC	Carbohydrates	Pyruvate metabolism II: acetyl-CoA, acetogenesis from pyruvate	Dihydrolipoamide acetyltransferase component of pyruvate dehydrogenase complex (EC 2.3.1.12)	NZ_CP035094.1	1377246	1378547
PmegaATCC	Carbohydrates	Pyruvate metabolism II: acetyl-CoA, acetogenesis from pyruvate	NAD-dependent protein deacetylase of SIR2 family	NZ_CP035094.1	4029115	4028396
PmegaATCC	Carbohydrates	Pyruvate metabolism II: acetyl-CoA, acetogenesis from pyruvate	Dihydrolipoamide dehydrogenase of pyruvate dehydrogenase complex (EC 1.8.1.4)	NZ_CP035094.1	1378551	1379963
PmegaATCC	Carbohydrates	TCA Cycle	Succinyl-CoA ligase [ADP-forming] beta chain (EC 6.2.1.5)	NZ_CP035094.1	4249031	4247871
PmegaATCC	Carbohydrates	TCA Cycle	Malate dehydrogenase (EC 1.1.1.37)	NZ_CP035094.1	4839650	4838712
PmegaATCC	Carbohydrates	TCA Cycle	Dihydrolipoamide succinyltransferase component (E2) of 2-oxoglutarate dehydrogenase complex (EC 2.3.1.61)	NZ_CP035094.1	3075239	3073944
PmegaATCC	Carbohydrates	TCA Cycle	Malate:quinone oxidoreductase (EC 1.1.5.4)	NZ_CP035094.1	2884740	2883238
PmegaATCC	Carbohydrates	TCA Cycle	Isocitrate dehydrogenase [NADP] (EC 1.1.1.42)	NZ_CP035094.1	4840965	4839679
PmegaATCC	Carbohydrates	TCA Cycle	Dihydrolipoamide dehydrogenase of pyruvate dehydrogenase complex (EC 1.8.1.4)	NZ_CP035094.1	1378551	1379963
PmegaATCC	Carbohydrates	TCA Cycle	2-oxoglutarate dehydrogenase E1 component (EC 1.2.4.2)	NZ_CP035094.1	3078117	3075256
PmegaATCC	Carbohydrates	TCA Cycle	Fumarate hydratase class II (EC 4.2.1.2)	NZ_CP035094.1	2392844	2394223
PmegaATCC	Carbohydrates	TCA Cycle	Citrate synthase (si) (EC 2.3.3.1)	NZ_CP035094.1	3214597	3213494
PmegaATCC	Carbohydrates	TCA Cycle	Aconitate hydratase (EC 4.2.1.3)	NZ_CP035094.1	2692002	2689282
PmegaATCC	Carbohydrates	TCA Cycle	Succinyl-CoA ligase [ADP-forming] alpha chain (EC 6.2.1.5)	NZ_CP035094.1	4247852	4246950
PmegaATCC	Carbohydrates	TCA Cycle	Fumarate hydratase class I, aerobic (EC 4.2.1.2)	NZ_CP035094.1	384105	385646
PmegaATCC	Carbohydrates	Pyruvate metabolism I: anaplerotic reactions, PEP	Phosphoenolpyruvate carboxykinase [ATP] (EC 4.1.1.49)	NZ_CP035094.1	4936246	4937835
PmegaATCC	Carbohydrates	Pyruvate metabolism I: anaplerotic reactions, PEP	Two-component response regulator, malate (EC 2.7.3.-)	NZ_CP035094.1	334609	335334
PmegaATCC	Carbohydrates	Pyruvate metabolism I: anaplerotic reactions, PEP	NADP-dependent malic enzyme (EC 1.1.1.40)	NZ_CP035094.1	3241360	3240128
PmegaATCC	Carbohydrates	Pyruvate metabolism I: anaplerotic reactions, PEP	Two-component sensor histidine kinase, malate (EC 2.7.3.-)	NZ_CP035094.1	333015	334616
PmegaATCC	Carbohydrates	Pyruvate metabolism I: anaplerotic reactions, PEP	NAD-dependent malic enzyme (EC 1.1.1.38)	NZ_CP035094.1	2085321	2087030
PmegaATCC	Carbohydrates	Pyruvate metabolism I: anaplerotic reactions, PEP	Pyruvate kinase (EC 2.7.1.40)	NZ_CP035094.1	4846482	4844722
PmegaATCC	Carbohydrates	Pyruvate metabolism I: anaplerotic reactions, PEP	Phosphoenolpyruvate synthase (EC 2.7.9.2)	NZ_CP035094.1	1891397	1894003
PmegaATCC	Carbohydrates	Pyruvate metabolism I: anaplerotic reactions, PEP	Phosphoenolpyruvate carboxylase (EC 4.1.1.31)	NZ_CP035094.1	804394	807162
PmegaATCC	Carbohydrates	Glyoxylate bypass	Malate synthase G (EC 2.3.3.9)	NZ_CP035094.1	3044240	3042063
PmegaATCC	Carbohydrates	Glyoxylate bypass	Isocitrate lyase (EC 4.1.3.1)	NZ_CP035094.1	607304	608587
PmegaATCC	Carbohydrates	Glyoxylate bypass	Aconitate hydratase (EC 4.2.1.3)	NZ_CP035094.1	2692002	2689282
PmegaATCC	Carbohydrates	Glyoxylate bypass	Citrate synthase (si) (EC 2.3.3.1)	NZ_CP035094.1	3214597	3213494
PmegaATCC	Carbohydrates	Glyoxylate bypass	Malate dehydrogenase (EC 1.1.1.37)	NZ_CP035094.1	4839650	4838712
PmegaATCC	Carbohydrates	Glycolate, glyoxylate interconversions	Glycolate dehydrogenase (EC 1.1.99.14), FAD-binding subunit GlcE	NZ_CP035094.1	3048535	3047210
PmegaATCC	Carbohydrates	Glycolate, glyoxylate interconversions	Glyoxylate reductase (EC 1.1.1.26)	NZ_CP035094.1	5029041	5028052
PmegaATCC	Carbohydrates	Glycolate, glyoxylate interconversions	Glycolate dehydrogenase (EC 1.1.99.14), iron-sulfur subunit GlcF	NZ_CP035094.1	2772989	2771670
PmegaATCC	Carbohydrates	Glycolate, glyoxylate interconversions	Hydroxypyruvate reductase (EC 1.1.1.81)	NZ_CP035094.1	5029041	5028052
PmegaATCC	Carbohydrates	Glycolate, glyoxylate interconversions	Glycolate dehydrogenase (EC 1.1.99.14), subunit GlcD	NZ_CP035094.1	3045864	3044413
PmegaATCC	Carbohydrates	Glycolate, glyoxylate interconversions	Glyoxylate reductase (EC 1.1.1.79)	NZ_CP035094.1	5029041	5028052
PmegaATCC	Carbohydrates	Pentose phosphate pathway	Transaldolase (EC 2.2.1.2)	NZ_CP035094.1	1903293	1903961
PmegaATCC	Carbohydrates	Pentose phosphate pathway	Transketolase (EC 2.2.1.1)	NZ_CP035094.1	3370941	3368926
PmegaATCC	Carbohydrates	Pentose phosphate pathway	6-phosphogluconate dehydrogenase, decarboxylating (EC 1.1.1.44)	NZ_CP035094.1	735584	736483
PmegaATCC	Carbohydrates	Pentose phosphate pathway	Glucose-6-phosphate 1-dehydrogenase (EC 1.1.1.49)	NZ_CP035094.1	1557360	1555846
PmegaATCC	Carbohydrates	Pentose phosphate pathway	Ribulose-phosphate 3-epimerase (EC 5.1.3.1)	NZ_CP035094.1	4275873	4275217
PmegaATCC	Carbohydrates	Pentose phosphate pathway	Ribose-phosphate pyrophosphokinase (EC 2.7.6.1)	NZ_CP035094.1	59330	60283
PmegaATCC	Carbohydrates	Pentose phosphate pathway	6-phosphogluconolactonase (EC 3.1.1.31)	NZ_CP035094.1	298665	299729
PmegaATCC	Carbohydrates	Pyruvate Alanine Serine Interconversions	Valine--pyruvate aminotransferase (EC 2.6.1.66)	NZ_CP035094.1	2465132	2466433
PmegaATCC	Carbohydrates	Pyruvate Alanine Serine Interconversions	Branched-chain amino acid aminotransferase (EC 2.6.1.42)	NZ_CP035094.1	2650168	2649095
PmegaATCC	Carbohydrates	Pyruvate Alanine Serine Interconversions	L-serine dehydratase, alpha subunit (EC 4.3.1.17)	NZ_CP035094.1	4269484	4268597
PmegaATCC	Carbohydrates	Pyruvate Alanine Serine Interconversions	Alanine dehydrogenase (EC 1.4.1.1)	NZ_CP035094.1	4860942	4859821
PmegaATCC	Carbohydrates	Pyruvate Alanine Serine Interconversions	L-serine dehydratase, beta subunit (EC 4.3.1.17)	NZ_CP035094.1	4270247	4269585
PmegaATCC	Carbohydrates	Pyruvate Alanine Serine Interconversions	L-alanine:glyoxylate aminotransferase (EC 2.6.1.44)	NZ_CP035094.1	3178100	3176850
PmegaATCC	Carbohydrates	Pyruvate Alanine Serine Interconversions	D-alanine aminotransferase (EC 2.6.1.21)	NZ_CP035094.1	4068227	4069072
PmegaATCC	Carbohydrates	Pyruvate Alanine Serine Interconversions	Alanine racemase (EC 5.1.1.1)	NZ_CP035094.1	199234	200424
PmegaATCC	Carbohydrates	Methylglyoxal Metabolism	Methylglyoxal synthase (EC 4.2.3.3)	NZ_CP035094.1	1413030	1413428
PmegaATCC	Carbohydrates	Methylglyoxal Metabolism	Aldehyde dehydrogenase B (EC 1.2.1.22)	NZ_CP035094.1	2447677	2449134
PmegaATCC	Carbohydrates	Methylglyoxal Metabolism	Aldehyde dehydrogenase (EC 1.2.1.3)	NZ_CP035094.1	858764	860251
PmegaATCC	Carbohydrates	Chitin and N-acetylglucosamine utilization	Glucosamine-6-phosphate deaminase (EC 3.5.99.6)	NZ_CP035094.1	1211696	1210959
PmegaATCC	Carbohydrates	Chitin and N-acetylglucosamine utilization	N-acetylglucosamine-6-phosphate deacetylase (EC 3.5.1.25)	NZ_CP035094.1	1212883	1211699
PmegaATCC	Carbohydrates	Chitin and N-acetylglucosamine utilization	Predicted transcriptional regulator of N-Acetylglucosamine utilization, GntR family	NZ_CP035094.1	1210901	1210176
PmegaATCC	Carbohydrates	Serine-glyoxylate cycle	5-formyltetrahydrofolate cyclo-ligase (EC 6.3.3.2)	NZ_CP035094.1	4584650	4584084
PmegaATCC	Carbohydrates	Serine-glyoxylate cycle	Enolase (EC 4.2.1.11)	NZ_CP035094.1	5097137	5095842
PmegaATCC	Carbohydrates	Serine-glyoxylate cycle	Acetoacetyl-CoA reductase (EC 1.1.1.36)	NZ_CP035094.1	1264051	1264794
PmegaATCC	Carbohydrates	Serine-glyoxylate cycle	Succinyl-CoA ligase [ADP-forming] beta chain (EC 6.2.1.5)	NZ_CP035094.1	4249031	4247871
PmegaATCC	Carbohydrates	Serine-glyoxylate cycle	Malate dehydrogenase (EC 1.1.1.37)	NZ_CP035094.1	4839650	4838712
PmegaATCC	Carbohydrates	Serine-glyoxylate cycle	Serine hydroxymethyltransferase (EC 2.1.2.1)	NZ_CP035094.1	5212764	5211520
PmegaATCC	Carbohydrates	Serine-glyoxylate cycle	Methylcrotonyl-CoA carboxylase carboxyl transferase subunit (EC 6.4.1.4)	NZ_CP035094.1	4339289	4337748
PmegaATCC	Carbohydrates	Serine-glyoxylate cycle	Methenyltetrahydrofolate cyclohydrolase (EC 3.5.4.9)	NZ_CP035094.1	2130354	2131208
PmegaATCC	Carbohydrates	Serine-glyoxylate cycle	Succinyl-CoA:3-ketoacid-coenzyme A transferase subunit B (EC 2.8.3.5)	NZ_CP035094.1	2443144	2443806
PmegaATCC	Carbohydrates	Serine-glyoxylate cycle	Succinyl-CoA:3-ketoacid-coenzyme A transferase subunit A (EC 2.8.3.5)	NZ_CP035094.1	2442486	2443142
PmegaATCC	Carbohydrates	Serine-glyoxylate cycle	5,10-methylenetetrahydrofolate reductase (EC 1.5.1.20)	NZ_CP035094.1	1325960	1324122
PmegaATCC	Carbohydrates	Serine-glyoxylate cycle	Propionyl-CoA carboxylase beta chain (EC 6.4.1.3)	NZ_CP035094.1	4463039	4461489
PmegaATCC	Carbohydrates	Serine-glyoxylate cycle	Aconitate hydratase (EC 4.2.1.3)	NZ_CP035094.1	2692002	2689282
PmegaATCC	Carbohydrates	Serine-glyoxylate cycle	Glycerate kinase (EC 2.7.1.31)	NZ_CP035094.1	2910566	2909430
PmegaATCC	Carbohydrates	Serine-glyoxylate cycle	Acetyl-CoA acetyltransferase (EC 2.3.1.9)	NZ_CP035094.1	2443806	2444996
PmegaATCC	Carbohydrates	Serine-glyoxylate cycle	cytosolic long-chain acyl-CoA thioester hydrolase family protein	NZ_CP035094.1	3930525	3931043
PmegaATCC	Carbohydrates	Serine-glyoxylate cycle	Methylenetetrahydrofolate dehydrogenase (NADP+) (EC 1.5.1.5)	NZ_CP035094.1	2130354	2131208
PmegaATCC	Carbohydrates	Serine-glyoxylate cycle	Phosphoenolpyruvate carboxykinase [ATP] (EC 4.1.1.49)	NZ_CP035094.1	4936246	4937835
PmegaATCC	Carbohydrates	Serine-glyoxylate cycle	Serine--pyruvate aminotransferase (EC 2.6.1.51)	NZ_CP035094.1	3178100	3176850
PmegaATCC	Carbohydrates	Serine-glyoxylate cycle	Methylmalonyl-CoA mutase (EC 5.4.99.2)	NZ_CP035094.1	5233706	5230464
PmegaATCC	Carbohydrates	Serine-glyoxylate cycle	polyhydroxyalkanoate synthesis repressor PhaR	NZ_CP035094.1	1263370	1263969
PmegaATCC	Carbohydrates	Serine-glyoxylate cycle	Formate--tetrahydrofolate ligase (EC 6.3.4.3)	NZ_CP035094.1	2009677	2011365
PmegaATCC	Carbohydrates	Serine-glyoxylate cycle	Fumarate hydratase class I, aerobic (EC 4.2.1.2)	NZ_CP035094.1	384105	385646
PmegaATCC	Carbohydrates	Serine-glyoxylate cycle	Citrate synthase (si) (EC 2.3.3.1)	NZ_CP035094.1	3214597	3213494
PmegaATCC	Carbohydrates	Serine-glyoxylate cycle	Isocitrate lyase (EC 4.1.3.1)	NZ_CP035094.1	607304	608587
PmegaATCC	Carbohydrates	Serine-glyoxylate cycle	Succinyl-CoA ligase [ADP-forming] alpha chain (EC 6.2.1.5)	NZ_CP035094.1	4247852	4246950
PmegaATCC	Carbohydrates	Serine-glyoxylate cycle	3-ketoacyl-CoA thiolase (EC 2.3.1.16)	NZ_CP035094.1	2443806	2444996
PmegaATCC	Carbohydrates	One-carbon metabolism by tetrahydropterines	Formyltetrahydrofolate deformylase (EC 3.5.1.10)	NZ_CP035094.1	4093245	4092343
PmegaATCC	Carbohydrates	One-carbon metabolism by tetrahydropterines	Methylenetetrahydrofolate dehydrogenase (NADP+) (EC 1.5.1.5)	NZ_CP035094.1	2130354	2131208
PmegaATCC	Carbohydrates	One-carbon metabolism by tetrahydropterines	Methenyltetrahydrofolate cyclohydrolase (EC 3.5.4.9)	NZ_CP035094.1	2130354	2131208
PmegaATCC	Carbohydrates	One-carbon metabolism by tetrahydropterines	5,10-methylenetetrahydrofolate reductase (EC 1.5.1.20)	NZ_CP035094.1	1325960	1324122
PmegaATCC	Carbohydrates	One-carbon metabolism by tetrahydropterines	5-formyltetrahydrofolate cyclo-ligase (EC 6.3.3.2)	NZ_CP035094.1	4584650	4584084
PmegaATCC	Carbohydrates	One-carbon metabolism by tetrahydropterines	Formate--tetrahydrofolate ligase (EC 6.3.4.3)	NZ_CP035094.1	2009677	2011365
PmegaATCC	Carbohydrates	D-gluconate and ketogluconates metabolism	Gluconate permease, Bsu4004 homolog	NZ_CP035094.1	1767540	1768994
PmegaATCC	Carbohydrates	D-gluconate and ketogluconates metabolism	Gluconate permease	NZ_CP035094.1	740126	741454
PmegaATCC	Carbohydrates	D-gluconate and ketogluconates metabolism	Gluconate transporter family protein	NZ_CP035094.1	1182379	1183737
PmegaATCC	Carbohydrates	D-gluconate and ketogluconates metabolism	6-phosphogluconate dehydrogenase, decarboxylating (EC 1.1.1.44)	NZ_CP035094.1	735584	736483
PmegaATCC	Carbohydrates	D-gluconate and ketogluconates metabolism	Gluconokinase (EC 2.7.1.12)	NZ_CP035094.1	736509	738050
PmegaATCC	Carbohydrates	D-gluconate and ketogluconates metabolism	2-ketogluconate kinase (EC 2.7.1.13)	NZ_CP035094.1	3120439	3119480
PmegaATCC	Carbohydrates	D-gluconate and ketogluconates metabolism	Glucose 1-dehydrogenase (EC 1.1.1.47)	NZ_CP035094.1	833847	834632
PmegaATCC	Carbohydrates	D-galactarate, D-glucarate and D-glycerate catabolism - gjo	2-hydroxy-3-oxopropionate reductase (EC 1.1.1.60)	NZ_CP035094.1	674354	673470
PmegaATCC	Carbohydrates	D-galactarate, D-glucarate and D-glycerate catabolism - gjo	Sugar diacid utilization regulator SdaR	NZ_CP035094.1	2913080	2911983
PmegaATCC	Carbohydrates	D-galactarate, D-glucarate and D-glycerate catabolism - gjo	Glycerate kinase (EC 2.7.1.31)	NZ_CP035094.1	2910566	2909430
PmegaATCC	Carbohydrates	D-galactarate, D-glucarate and D-glycerate catabolism - gjo	D-glycerate transporter (predicted)	NZ_CP035094.1	2911856	2910588
PmegaATCC	Carbohydrates	D-galactarate, D-glucarate and D-glycerate catabolism	D-glycerate transporter (predicted)	NZ_CP035094.1	2911856	2910588
PmegaATCC	Carbohydrates	D-galactarate, D-glucarate and D-glycerate catabolism	Glycerate kinase (EC 2.7.1.31)	NZ_CP035094.1	2910566	2909430
PmegaATCC	Carbohydrates	D-galactarate, D-glucarate and D-glycerate catabolism	2-hydroxy-3-oxopropionate reductase (EC 1.1.1.60)	NZ_CP035094.1	674354	673470
PmegaATCC	Carbohydrates	D-galactarate, D-glucarate and D-glycerate catabolism	Sugar diacid utilization regulator SdaR	NZ_CP035094.1	2913080	2911983
PmegaATCC	Carbohydrates	D-ribose utilization	Ribose operon repressor	NZ_CP035094.1	915167	916156
PmegaATCC	Carbohydrates	D-ribose utilization	Ribokinase (EC 2.7.1.15)	NZ_CP035094.1	916149	917027
PmegaATCC	Carbohydrates	Mannose Metabolism	Phosphomannomutase (EC 5.4.2.8)	NZ_CP035094.1	4587368	4585089
PmegaATCC	Carbohydrates	Mannose Metabolism	D-mannose isomerase (EC 5.3.1.7)	NZ_CP035094.1	3533957	3535168
PmegaATCC	Carbohydrates	Mannose Metabolism	Mannose-6-phosphate isomerase (EC 5.3.1.8)	NZ_CP035094.1	1162461	1163471
PmegaATCC	Carbohydrates	Xylose utilization	Xylose isomerase (EC 5.3.1.5)	NZ_CP035094.1	1912581	1913918
PmegaATCC	Carbohydrates	Xylose utilization	Xylose-responsive transcription regulator, ROK family	NZ_CP035094.1	1912313	1911189
PmegaATCC	Carbohydrates	Xylose utilization	D-xylose proton-symporter XylE	NZ_CP035094.1	1915777	1917198
PmegaATCC	Carbohydrates	Xylose utilization	Xylulose kinase (EC 2.7.1.17)	NZ_CP035094.1	1913977	1915479
PmegaATCC	Carbohydrates	Deoxyribose and Deoxynucleoside Catabolism	Phosphopentomutase (EC 5.4.2.7)	NZ_CP035094.1	4434199	4433018
PmegaATCC	Carbohydrates	Deoxyribose and Deoxynucleoside Catabolism	Deoxyribose-phosphate aldolase (EC 4.1.2.4)	NZ_CP035094.1	2972670	2971996
PmegaATCC	Carbohydrates	Deoxyribose and Deoxynucleoside Catabolism	Ribokinase (EC 2.7.1.15)	NZ_CP035094.1	916149	917027
PmegaATCC	Carbohydrates	Deoxyribose and Deoxynucleoside Catabolism	Pyrimidine-nucleoside phosphorylase (EC 2.4.2.2)	NZ_CP035094.1	2973993	2972692
PmegaATCC	Carbohydrates	Deoxyribose and Deoxynucleoside Catabolism	Purine nucleoside phosphorylase (EC 2.4.2.1)	NZ_CP035094.1	4060199	4059495
PmegaATCC	Carbohydrates	Deoxyribose and Deoxynucleoside Catabolism	Deoxyribonucleoside regulator DeoR (transcriptional repressor)	NZ_CP035094.1	2975455	2974505
PmegaATCC	Carbohydrates	Fructose utilization	Fructokinase (EC 2.7.1.4)	NZ_CP035094.1	1192298	1193275
PmegaATCC	Carbohydrates	Fructose utilization	Transaldolase (EC 2.2.1.2)	NZ_CP035094.1	1903293	1903961
PmegaATCC	Carbohydrates	Fructose utilization	Phosphoenolpyruvate-protein phosphotransferase of PTS system (EC 2.7.3.9)	NZ_CP035094.1	1335425	1337146
PmegaATCC	Carbohydrates	Fructose utilization	1-phosphofructokinase (EC 2.7.1.56)	NZ_CP035094.1	2159957	2160871
PmegaATCC	Carbohydrates	Fructose utilization	Phosphotransferase system, phosphocarrier protein HPr	NZ_CP035094.1	1335159	1335425
PmegaATCC	Carbohydrates	Fructose utilization	Transcriptional repressor of the fructose operon, DeoR family	NZ_CP035094.1	2159208	2159960
PmegaATCC	Carbohydrates	L-Arabinose utilization	L-ribulose-5-phosphate 4-epimerase (EC 5.1.3.4)	NZ_CP035094.1	3570791	3570093
PmegaATCC	Carbohydrates	L-Arabinose utilization	Ribulokinase (EC 2.7.1.16)	NZ_CP035094.1	3572416	3570785
PmegaATCC	Carbohydrates	L-Arabinose utilization	Arabinose-proton symporter	NZ_CP035094.1	3568487	3567108
PmegaATCC	Carbohydrates	L-Arabinose utilization	L-arabinose isomerase (EC 5.3.1.4)	NZ_CP035094.1	3570063	3568639
PmegaATCC	Carbohydrates	2-Ketogluconate Utilization	Epimerase KguE	NZ_CP035094.1	3121179	3120436
PmegaATCC	Carbohydrates	2-Ketogluconate Utilization	2-ketogluconate kinase (EC 2.7.1.13)	NZ_CP035094.1	3120439	3119480
PmegaATCC	Carbohydrates	2-Ketogluconate Utilization	2-ketogluconate utilization repressor PtxS	NZ_CP035094.1	3117421	3116414
PmegaATCC	Carbohydrates	2-Ketogluconate Utilization	2-ketogluconate transporter	NZ_CP035094.1	3119477	3118197
PmegaATCC	Carbohydrates	Alpha-acetolactate operon	Acetolactate synthase, catabolic (EC 2.2.1.6)	NZ_CP035094.1	781237	779561
PmegaATCC	Carbohydrates	Alpha-acetolactate operon	Alpha-acetolactate decarboxylase (EC 4.1.1.5)	NZ_CP035094.1	779544	778831
PmegaATCC	Carbohydrates	Glycerate metabolism	D-glycerate transporter (predicted)	NZ_CP035094.1	2911856	2910588
PmegaATCC	Carbohydrates	Glycerate metabolism	Pyruvate kinase (EC 2.7.1.40)	NZ_CP035094.1	4846482	4844722
PmegaATCC	Carbohydrates	Glycerate metabolism	Hydroxypyruvate reductase (EC 1.1.1.81)	NZ_CP035094.1	5029041	5028052
PmegaATCC	Carbohydrates	Glycerate metabolism	2-hydroxy-3-oxopropionate reductase (EC 1.1.1.60)	NZ_CP035094.1	674354	673470
PmegaATCC	Carbohydrates	Glycerate metabolism	Glycerate kinase (EC 2.7.1.31)	NZ_CP035094.1	2910566	2909430
PmegaATCC	Carbohydrates	Sucrose utilization	Fructokinase (EC 2.7.1.4)	NZ_CP035094.1	1192298	1193275
PmegaATCC	Carbohydrates	Sucrose utilization	Sucrose permease, major facilitator superfamily	NZ_CP035094.1	1605709	1606950
PmegaATCC	Carbohydrates	Sucrose utilization	Sucrose-6-phosphate hydrolase (EC 3.2.1.26)	NZ_CP035094.1	1618302	1621880
PmegaATCC	Carbohydrates	Sucrose utilization	Sucrose operon repressor ScrR, LacI family	NZ_CP035094.1	1605380	1604397
PmegaATCC	Carbohydrates	Lactose and Galactose Uptake and Utilization	Galactose-1-phosphate uridylyltransferase (EC 2.7.7.10)	NZ_CP035094.1	671904	673427
PmegaATCC	Carbohydrates	Lactose and Galactose Uptake and Utilization	Aldose 1-epimerase (EC 5.1.3.3)	NZ_CP035094.1	1905947	1907002
PmegaATCC	Carbohydrates	Lactose and Galactose Uptake and Utilization	UDP-glucose 4-epimerase (EC 5.1.3.2)	NZ_CP035094.1	1038331	1039311
PmegaATCC	Carbohydrates	Lactose and Galactose Uptake and Utilization	Galactokinase (EC 2.7.1.6)	NZ_CP035094.1	670693	671871
SA1	Carbohydrates	Chitin and N-acetylglucosamine utilization	Predicted transcriptional regulator of N-Acetylglucosamine utilization, GntR family	NZ_JBBJSQ010000002.1	575751	575026
SA1	Carbohydrates	Chitin and N-acetylglucosamine utilization	N-acetylglucosamine-6-phosphate deacetylase (EC 3.5.1.25)	NZ_JBBJSQ010000002.1	577733	576549
SA1	Carbohydrates	Chitin and N-acetylglucosamine utilization	Glucosamine-6-phosphate deaminase (EC 3.5.99.6)	NZ_JBBJSQ010000002.1	576546	575809
SA1	Carbohydrates	Glycogen metabolism	Glucose-1-phosphate adenylyltransferase (EC 2.7.7.27)	NZ_JBBJSQ010000001.1	2466	3617
SA1	Carbohydrates	Glycogen metabolism	Glycogen synthase, ADP-glucose transglucosylase (EC 2.4.1.21)	NZ_JBBJSQ010000001.1	4662	6092
SA1	Carbohydrates	Glycogen metabolism	Glycogen biosynthesis protein GlgD, glucose-1-phosphate adenylyltransferase family	NZ_JBBJSQ010000001.1	3640	4665
SA1	Carbohydrates	Glycogen metabolism	1,4-alpha-glucan (glycogen) branching enzyme, GH-13-type (EC 2.4.1.18)	NZ_JBBJSQ010000001.1	554	2515
SA1	Carbohydrates	Glycogen metabolism	Glycogen phosphorylase (EC 2.4.1.1)	NZ_JBBJSQ010000001.1	6106	8517
SA1	Carbohydrates	Carbon storage regulator	Carbon storage regulator	NZ_JBBJSQ010000006.1	181480	181250
SA1	Carbohydrates	Carbon storage regulator	Flagellar assembly factor FliW	NZ_JBBJSQ010000006.1	181927	181505
SA1	Carbohydrates	Fructose utilization	Transcriptional repressor of the fructose operon, DeoR family	NZ_JBBJSQ010000005.1	394014	393262
SA1	Carbohydrates	Fructose utilization	Transaldolase (EC 2.2.1.2)	NZ_JBBJSQ010000001.1	1173918	1174598
SA1	Carbohydrates	Fructose utilization	1-phosphofructokinase (EC 2.7.1.56)	NZ_JBBJSQ010000005.1	393265	392351
SA1	Carbohydrates	Fructose utilization	Phosphoenolpyruvate-protein phosphotransferase of PTS system (EC 2.7.3.9)	NZ_JBBJSQ010000003.1	435616	433895
SA1	Carbohydrates	Fructose utilization	Fructokinase (EC 2.7.1.4)	NZ_JBBJSQ010000002.1	558956	559933
SA1	Carbohydrates	Fructose utilization	Phosphotransferase system, phosphocarrier protein HPr	NZ_JBBJSQ010000003.1	435882	435616
SA1	Carbohydrates	2-Ketogluconate Utilization	2-ketogluconate kinase (EC 2.7.1.13)	NZ_JBBJSQ010000004.1	347345	348304
SA1	Carbohydrates	2-Ketogluconate Utilization	2-ketogluconate utilization repressor PtxS	NZ_JBBJSQ010000004.1	350363	351370
SA1	Carbohydrates	2-Ketogluconate Utilization	Epimerase KguE	NZ_JBBJSQ010000004.1	346605	347348
SA1	Carbohydrates	2-Ketogluconate Utilization	2-ketogluconate transporter	NZ_JBBJSQ010000004.1	348307	349587
SA1	Carbohydrates	D-gluconate and ketogluconates metabolism	2-ketogluconate kinase (EC 2.7.1.13)	NZ_JBBJSQ010000004.1	347345	348304
SA1	Carbohydrates	D-gluconate and ketogluconates metabolism	Gluconate permease	NZ_JBBJSQ010000002.1	134878	136206
SA1	Carbohydrates	D-gluconate and ketogluconates metabolism	Glucose 1-dehydrogenase (EC 1.1.1.47)	NZ_JBBJSQ010000001.1	1416795	1417091
SA1	Carbohydrates	D-gluconate and ketogluconates metabolism	Gluconate transporter family protein	NZ_JBBJSQ010000002.1	549943	550446
SA1	Carbohydrates	D-gluconate and ketogluconates metabolism	6-phosphogluconate dehydrogenase, decarboxylating (EC 1.1.1.44)	NZ_JBBJSQ010000002.1	130337	131236
SA1	Carbohydrates	D-gluconate and ketogluconates metabolism	Gluconokinase (EC 2.7.1.12)	NZ_JBBJSQ010000002.1	131262	132803
SA1	Carbohydrates	Deoxyribose and Deoxynucleoside Catabolism	Deoxyribonucleoside regulator DeoR (transcriptional repressor)	NZ_JBBJSQ010000004.1	492751	493701
SA1	Carbohydrates	Deoxyribose and Deoxynucleoside Catabolism	Ribokinase (EC 2.7.1.15)	NZ_JBBJSQ010000002.1	310724	311602
SA1	Carbohydrates	Deoxyribose and Deoxynucleoside Catabolism	Phosphopentomutase (EC 5.4.2.7)	NZ_JBBJSQ010000001.1	493635	494816
SA1	Carbohydrates	Deoxyribose and Deoxynucleoside Catabolism	Purine nucleoside phosphorylase (EC 2.4.2.1)	NZ_JBBJSQ010000001.1	494833	495663
SA1	Carbohydrates	Deoxyribose and Deoxynucleoside Catabolism	Deoxyribose-phosphate aldolase (EC 4.1.2.4)	NZ_JBBJSQ010000004.1	495536	496210
SA1	Carbohydrates	Deoxyribose and Deoxynucleoside Catabolism	Pyrimidine-nucleoside phosphorylase (EC 2.4.2.2)	NZ_JBBJSQ010000004.1	494213	495514
SA1	Carbohydrates	D-Galacturonate and D-Glucuronate Utilization	D-mannonate oxidoreductase (EC 1.1.1.57)	NZ_JBBJSQ010000001.1	1371798	1372568
SA1	Carbohydrates	D-Galacturonate and D-Glucuronate Utilization	Glucuronide transporter UidB	NZ_JBBJSQ010000001.1	1375790	1377187
SA1	Carbohydrates	D-Galacturonate and D-Glucuronate Utilization	Transcriptional regulator KdgR, KDG operon repressor	NZ_JBBJSQ010000004.1	426778	427572
SA1	Carbohydrates	D-Galacturonate and D-Glucuronate Utilization	Alpha-glucosidase (EC 3.2.1.20)	NZ_JBBJSQ010000001.1	1377296	1379701
SA1	Carbohydrates	D-Galacturonate and D-Glucuronate Utilization	2-dehydro-3-deoxy-D-gluconate 5-dehydrogenase (EC 1.1.1.127)	NZ_JBBJSQ010000004.1	463935	464696
SA1	Carbohydrates	D-Galacturonate and D-Glucuronate Utilization	2-dehydro-3-deoxyphosphogluconate aldolase (EC 4.1.2.14)	NZ_JBBJSQ010000004.1	349614	350258
SA1	Carbohydrates	D-Galacturonate and D-Glucuronate Utilization	Altronate oxidoreductase (EC 1.1.1.58)	NZ_JBBJSQ010000018.1	22334	23830
SA1	Carbohydrates	D-Galacturonate and D-Glucuronate Utilization	Uronate isomerase (EC 5.3.1.12)	NZ_JBBJSQ010000001.1	1369042	1370445
SA1	Carbohydrates	D-Galacturonate and D-Glucuronate Utilization	2-deoxy-D-gluconate 3-dehydrogenase (EC 1.1.1.125)	NZ_JBBJSQ010000004.1	463935	464696
SA1	Carbohydrates	D-Galacturonate and D-Glucuronate Utilization	Mannonate dehydratase (EC 4.2.1.8)	NZ_JBBJSQ010000018.1	32545	33258
SA1	Carbohydrates	D-galactarate, D-glucarate and D-glycerate catabolism	D-glycerate transporter (predicted)	NZ_JBBJSQ010000007.1	8818	10086
SA1	Carbohydrates	D-galactarate, D-glucarate and D-glycerate catabolism	2-hydroxy-3-oxopropionate reductase (EC 1.1.1.60)	NZ_JBBJSQ010000002.1	69198	68314
SA1	Carbohydrates	D-galactarate, D-glucarate and D-glycerate catabolism	Sugar diacid utilization regulator SdaR	NZ_JBBJSQ010000007.1	7594	8691
SA1	Carbohydrates	D-galactarate, D-glucarate and D-glycerate catabolism	Glycerate kinase (EC 2.7.1.31)	NZ_JBBJSQ010000007.1	10108	11244
SA1	Carbohydrates	D-ribose utilization	Ribose operon repressor	NZ_JBBJSQ010000002.1	309742	310731
SA1	Carbohydrates	D-ribose utilization	Ribokinase (EC 2.7.1.15)	NZ_JBBJSQ010000002.1	310724	311602
SA1	Carbohydrates	D-galactarate, D-glucarate and D-glycerate catabolism - gjo	Glycerate kinase (EC 2.7.1.31)	NZ_JBBJSQ010000007.1	10108	11244
SA1	Carbohydrates	D-galactarate, D-glucarate and D-glycerate catabolism - gjo	Sugar diacid utilization regulator SdaR	NZ_JBBJSQ010000007.1	7594	8691
SA1	Carbohydrates	D-galactarate, D-glucarate and D-glycerate catabolism - gjo	D-glycerate transporter (predicted)	NZ_JBBJSQ010000007.1	8818	10086
SA1	Carbohydrates	D-galactarate, D-glucarate and D-glycerate catabolism - gjo	2-hydroxy-3-oxopropionate reductase (EC 1.1.1.60)	NZ_JBBJSQ010000002.1	69198	68314
SA1	Carbohydrates	L-Arabinose utilization	Arabinose-proton symporter	NZ_JBBJSQ010000001.1	1280146	1281525
SA1	Carbohydrates	L-Arabinose utilization	L-ribulose-5-phosphate 4-epimerase (EC 5.1.3.4)	NZ_JBBJSQ010000001.1	1277846	1278544
SA1	Carbohydrates	L-Arabinose utilization	L-arabinose isomerase (EC 5.3.1.4)	NZ_JBBJSQ010000001.1	1278574	1279998
SA1	Carbohydrates	L-Arabinose utilization	Ribulokinase (EC 2.7.1.16)	NZ_JBBJSQ010000001.1	1276221	1277852
SA1	Carbohydrates	Xylose utilization	Xylose isomerase (EC 5.3.1.5)	NZ_JBBJSQ010000008.1	56900	58237
SA1	Carbohydrates	Xylose utilization	Xylose-responsive transcription regulator, ROK family	NZ_JBBJSQ010000008.1	56674	55508
SA1	Carbohydrates	Xylose utilization	Xylulose kinase (EC 2.7.1.17)	NZ_JBBJSQ010000008.1	58296	59798
SA1	Carbohydrates	Xylose utilization	D-xylose proton-symporter XylE	NZ_JBBJSQ010000008.1	60100	61521
SA1	Carbohydrates	Lactose and Galactose Uptake and Utilization	Aldose 1-epimerase (EC 5.1.3.3)	NZ_JBBJSQ010000008.1	50256	51311
SA1	Carbohydrates	Lactose and Galactose Uptake and Utilization	UDP-glucose 4-epimerase (EC 5.1.3.2)	NZ_JBBJSQ010000002.1	434108	435088
SA1	Carbohydrates	Lactose and Galactose Uptake and Utilization	Galactose-1-phosphate uridylyltransferase (EC 2.7.7.10)	NZ_JBBJSQ010000002.1	66748	68271
SA1	Carbohydrates	Lactose and Galactose Uptake and Utilization	Galactokinase (EC 2.7.1.6)	NZ_JBBJSQ010000002.1	65537	66715
SA1	Carbohydrates	Sucrose utilization	Sucrose-6-phosphate hydrolase (EC 3.2.1.26)	NZ_JBBJSQ010000001.1	1042176	1043654
SA1	Carbohydrates	Sucrose utilization	Fructokinase (EC 2.7.1.4)	NZ_JBBJSQ010000002.1	558956	559933
SA1	Carbohydrates	Sucrose utilization	Sucrose operon repressor ScrR, LacI family	NZ_JBBJSQ010000003.1	164810	165793
SA1	Carbohydrates	Sucrose utilization	Sucrose permease, major facilitator superfamily	NZ_JBBJSQ010000003.1	164482	163241
SA1	Carbohydrates	Fermentations: Lactate	Phosphate acetyltransferase (EC 2.3.1.8)	NZ_JBBJSQ010000006.1	275515	274544
SA1	Carbohydrates	Fermentations: Lactate	L-lactate dehydrogenase (EC 1.1.1.27)	NZ_JBBJSQ010000010.1	48976	48020
SA1	Carbohydrates	Fermentations: Lactate	Acetate kinase (EC 2.7.2.1)	NZ_JBBJSQ010000001.1	107647	108837
SA1	Carbohydrates	Acetolactate synthase subunits	Acetolactate synthase large subunit (EC 2.2.1.6)	NZ_JBBJSQ010000001.1	202870	204576
SA1	Carbohydrates	Acetolactate synthase subunits	Acetolactate synthase small subunit (EC 2.2.1.6)	NZ_JBBJSQ010000001.1	204573	205085
SA1	Carbohydrates	Butanol Biosynthesis	Acetyl-CoA acetyltransferase (EC 2.3.1.9)	NZ_JBBJSQ010000001.1	485433	486620
SA1	Carbohydrates	Butanol Biosynthesis	Alcohol dehydrogenase (EC 1.1.1.1)	NZ_JBBJSQ010000001.1	1131332	1132534
SA1	Carbohydrates	Butanol Biosynthesis	3-hydroxybutyryl-CoA dehydrogenase (EC 1.1.1.157)	NZ_JBBJSQ010000003.1	75501	74542
SA1	Carbohydrates	Butanol Biosynthesis	Enoyl-CoA hydratase (EC 4.2.1.17)	NZ_JBBJSQ010000001.1	172926	173699
SA1	Carbohydrates	Acetyl-CoA fermentation to Butyrate	3-hydroxyacyl-CoA dehydrogenase (EC 1.1.1.35)	NZ_JBBJSQ010000003.1	75501	74542
SA1	Carbohydrates	Acetyl-CoA fermentation to Butyrate	Acetyl-CoA acetyltransferase (EC 2.3.1.9)	NZ_JBBJSQ010000001.1	485433	486620
SA1	Carbohydrates	Acetyl-CoA fermentation to Butyrate	Acetoacetyl-CoA reductase (EC 1.1.1.36)	NZ_JBBJSQ010000003.1	506960	506217
SA1	Carbohydrates	Acetyl-CoA fermentation to Butyrate	Electron transfer flavoprotein, alpha subunit	NZ_JBBJSQ010000001.1	174525	175505
SA1	Carbohydrates	Acetyl-CoA fermentation to Butyrate	Enoyl-CoA hydratase (EC 4.2.1.17)	NZ_JBBJSQ010000001.1	172926	173699
SA1	Carbohydrates	Acetyl-CoA fermentation to Butyrate	3-hydroxybutyryl-CoA dehydrogenase (EC 1.1.1.157)	NZ_JBBJSQ010000003.1	75501	74542
SA1	Carbohydrates	Acetyl-CoA fermentation to Butyrate	3-hydroxybutyrate dehydrogenase (EC 1.1.1.30)	NZ_JBBJSQ010000005.1	183023	182247
SA1	Carbohydrates	Acetyl-CoA fermentation to Butyrate	Electron transfer flavoprotein, beta subunit	NZ_JBBJSQ010000001.1	173718	174491
SA1	Carbohydrates	Acetoin, butanediol metabolism	Acetolactate synthase large subunit (EC 2.2.1.6)	NZ_JBBJSQ010000001.1	202870	204576
SA1	Carbohydrates	Acetoin, butanediol metabolism	Alpha-acetolactate decarboxylase (EC 4.1.1.5)	NZ_JBBJSQ010000002.1	174268	173555
SA1	Carbohydrates	Acetoin, butanediol metabolism	Transcriptional activator of acetoin dehydrogenase operon AcoR	NZ_JBBJSQ010000008.1	79578	81455
SA1	Carbohydrates	Acetoin, butanediol metabolism	Acetolactate synthase small subunit (EC 2.2.1.6)	NZ_JBBJSQ010000001.1	204573	205085
SA1	Carbohydrates	Acetoin, butanediol metabolism	Acetolactate synthase, catabolic (EC 2.2.1.6)	NZ_JBBJSQ010000002.1	175526	174285
SA1	Carbohydrates	Acetoin, butanediol metabolism	2,3-butanediol dehydrogenase, R-alcohol forming, (R)- and (S)-acetoin-specific (EC 1.1.1.4)	NZ_JBBJSQ010000008.1	81510	82559
SA1	Carbohydrates	Acetoin, butanediol metabolism	Dihydrolipoamide dehydrogenase of acetoin dehydrogenase (EC 1.8.1.4)	NZ_JBBJSQ010000008.1	77934	79313
SA1	Carbohydrates	TCA Cycle	Dihydrolipoamide succinyltransferase component (E2) of 2-oxoglutarate dehydrogenase complex (EC 2.3.1.61)	NZ_JBBJSQ010000004.1	392635	393930
SA1	Carbohydrates	TCA Cycle	Aconitate hydratase (EC 4.2.1.3)	NZ_JBBJSQ010000007.1	263681	266401
SA1	Carbohydrates	TCA Cycle	Citrate synthase (si) (EC 2.3.3.1)	NZ_JBBJSQ010000001.1	132419	133537
SA1	Carbohydrates	TCA Cycle	Succinyl-CoA ligase [ADP-forming] beta chain (EC 6.2.1.5)	NZ_JBBJSQ010000001.1	696924	698084
SA1	Carbohydrates	TCA Cycle	Malate:quinone oxidoreductase (EC 1.1.5.4)	NZ_JBBJSQ010000004.1	440966	442468
SA1	Carbohydrates	TCA Cycle	Fumarate hydratase class II (EC 4.2.1.2)	NZ_JBBJSQ010000005.1	202346	200967
SA1	Carbohydrates	TCA Cycle	Fumarate hydratase class I, aerobic (EC 4.2.1.2)	NZ_JBBJSQ010000009.1	125148	126689
SA1	Carbohydrates	TCA Cycle	Malate dehydrogenase (EC 1.1.1.37)	NZ_JBBJSQ010000001.1	134934	135872
SA1	Carbohydrates	TCA Cycle	Dihydrolipoamide dehydrogenase of pyruvate dehydrogenase complex (EC 1.8.1.4)	NZ_JBBJSQ010000003.1	392499	391087
SA1	Carbohydrates	TCA Cycle	Isocitrate dehydrogenase [NADP] (EC 1.1.1.42)	NZ_JBBJSQ010000001.1	133619	134905
SA1	Carbohydrates	TCA Cycle	Succinyl-CoA ligase [ADP-forming] alpha chain (EC 6.2.1.5)	NZ_JBBJSQ010000001.1	698103	699005
SA1	Carbohydrates	TCA Cycle	2-oxoglutarate dehydrogenase E1 component (EC 1.2.4.2)	NZ_JBBJSQ010000004.1	389757	392618
SA1	Carbohydrates	Glyoxylate bypass	Aconitate hydratase (EC 4.2.1.3)	NZ_JBBJSQ010000007.1	263681	266401
SA1	Carbohydrates	Glyoxylate bypass	Malate dehydrogenase (EC 1.1.1.37)	NZ_JBBJSQ010000001.1	134934	135872
SA1	Carbohydrates	Glyoxylate bypass	(R)-2-hydroxyacid dehydrogenase, similar to L-sulfolactate dehydrogenase (EC 1.1.1.272)	NZ_JBBJSQ010000018.1	29602	28577
SA1	Carbohydrates	Glyoxylate bypass	Citrate synthase (si) (EC 2.3.3.1)	NZ_JBBJSQ010000001.1	132419	133537
SA1	Carbohydrates	Glyoxylate bypass	Isocitrate lyase (EC 4.1.3.1)	NZ_JBBJSQ010000002.1	2012	3295
SA1	Carbohydrates	Glyoxylate bypass	Malate synthase G (EC 2.3.3.9)	NZ_JBBJSQ010000004.1	423665	425842
SA1	Carbohydrates	Pentose phosphate pathway	Ribose-phosphate pyrophosphokinase (EC 2.7.6.1)	NZ_JBBJSQ010000016.1	30736	29783
SA1	Carbohydrates	Pentose phosphate pathway	Transaldolase (EC 2.2.1.2)	NZ_JBBJSQ010000001.1	1173918	1174598
SA1	Carbohydrates	Pentose phosphate pathway	6-phosphogluconolactonase (EC 3.1.1.31)	NZ_JBBJSQ010000009.1	39574	40638
SA1	Carbohydrates	Pentose phosphate pathway	Ribulose-phosphate 3-epimerase (EC 5.1.3.1)	NZ_JBBJSQ010000001.1	670082	670738
SA1	Carbohydrates	Pentose phosphate pathway	Glucose-6-phosphate 1-dehydrogenase (EC 1.1.1.49)	NZ_JBBJSQ010000003.1	212817	214331
SA1	Carbohydrates	Pentose phosphate pathway	Transketolase (EC 2.2.1.1)	NZ_JBBJSQ010000001.1	821029	823035
SA1	Carbohydrates	Pentose phosphate pathway	6-phosphogluconate dehydrogenase, decarboxylating (EC 1.1.1.44)	NZ_JBBJSQ010000002.1	130337	131236
SA1	Carbohydrates	Dehydrogenase complexes	Dihydrolipoamide dehydrogenase of acetoin dehydrogenase (EC 1.8.1.4)	NZ_JBBJSQ010000008.1	77934	79313
SA1	Carbohydrates	Dehydrogenase complexes	Branched-chain alpha-keto acid dehydrogenase, E1 component, alpha subunit (EC 1.2.4.4)	NZ_JBBJSQ010000001.1	450488	451480
SA1	Carbohydrates	Dehydrogenase complexes	Dihydrolipoamide succinyltransferase component (E2) of 2-oxoglutarate dehydrogenase complex (EC 2.3.1.61)	NZ_JBBJSQ010000004.1	392635	393930
SA1	Carbohydrates	Dehydrogenase complexes	Dihydrolipoamide acyltransferase component of branched-chain alpha-keto acid dehydrogenase complex (EC 2.3.1.168)	NZ_JBBJSQ010000001.1	452492	453754
SA1	Carbohydrates	Dehydrogenase complexes	Branched-chain alpha-keto acid dehydrogenase, E1 component, beta subunit (EC 1.2.4.4)	NZ_JBBJSQ010000001.1	451493	452476
SA1	Carbohydrates	Dehydrogenase complexes	Pyruvate dehydrogenase E1 component alpha subunit (EC 1.2.4.1)	NZ_JBBJSQ010000003.1	396003	394888
SA1	Carbohydrates	Dehydrogenase complexes	2-oxoglutarate dehydrogenase E1 component (EC 1.2.4.2)	NZ_JBBJSQ010000004.1	389757	392618
SA1	Carbohydrates	Dehydrogenase complexes	Cytosol aminopeptidase PepA (EC 3.4.11.1)	NZ_JBBJSQ010000006.1	34008	32515
SA1	Carbohydrates	Dehydrogenase complexes	Pyruvate dehydrogenase E1 component beta subunit (EC 1.2.4.1)	NZ_JBBJSQ010000003.1	394884	393907
SA1	Carbohydrates	Dehydrogenase complexes	Dihydrolipoamide acetyltransferase component of pyruvate dehydrogenase complex (EC 2.3.1.12)	NZ_JBBJSQ010000003.1	393804	392503
SA1	Carbohydrates	Dehydrogenase complexes	Dihydrolipoamide dehydrogenase of branched-chain alpha-keto acid dehydrogenase (EC 1.8.1.4)	NZ_JBBJSQ010000001.1	449046	450467
SA1	Carbohydrates	Pyruvate Alanine Serine Interconversions	Alanine dehydrogenase (EC 1.4.1.1)	NZ_JBBJSQ010000001.1	113642	114763
SA1	Carbohydrates	Pyruvate Alanine Serine Interconversions	L-serine dehydratase, beta subunit (EC 4.3.1.17)	NZ_JBBJSQ010000001.1	675707	676369
SA1	Carbohydrates	Pyruvate Alanine Serine Interconversions	D-alanine aminotransferase (EC 2.6.1.21)	NZ_JBBJSQ010000001.1	876028	875183
SA1	Carbohydrates	Pyruvate Alanine Serine Interconversions	L-alanine:glyoxylate aminotransferase (EC 2.6.1.44)	NZ_JBBJSQ010000004.1	291498	292748
SA1	Carbohydrates	Pyruvate Alanine Serine Interconversions	L-serine dehydratase, alpha subunit (EC 4.3.1.17)	NZ_JBBJSQ010000001.1	676470	677357
SA1	Carbohydrates	Pyruvate Alanine Serine Interconversions	Alanine racemase (EC 5.1.1.1)	NZ_JBBJSQ010000015.1	39699	40889
SA1	Carbohydrates	Pyruvate Alanine Serine Interconversions	Branched-chain amino acid aminotransferase (EC 2.6.1.42)	NZ_JBBJSQ010000007.1	305551	306624
SA1	Carbohydrates	Pyruvate Alanine Serine Interconversions	Valine--pyruvate aminotransferase (EC 2.6.1.66)	NZ_JBBJSQ010000005.1	130047	128746
SA1	Carbohydrates	Methylglyoxal Metabolism	Aldehyde dehydrogenase B (EC 1.2.1.22)	NZ_JBBJSQ010000005.1	147506	146049
SA1	Carbohydrates	Methylglyoxal Metabolism	Aldehyde dehydrogenase (EC 1.2.1.3)	NZ_JBBJSQ010000001.1	1179768	1181201
SA1	Carbohydrates	Methylglyoxal Metabolism	Methylglyoxal synthase (EC 4.2.3.3)	NZ_JBBJSQ010000003.1	358019	357621
SA1	Carbohydrates	Methylglyoxal Metabolism	Lactoylglutathione lyase (EC 4.4.1.5)	NZ_JBBJSQ010000003.1	16487	16059
SA1	Carbohydrates	Pyruvate metabolism II: acetyl-CoA, acetogenesis from pyruvate	Dihydrolipoamide acetyltransferase component of pyruvate dehydrogenase complex (EC 2.3.1.12)	NZ_JBBJSQ010000003.1	393804	392503
SA1	Carbohydrates	Pyruvate metabolism II: acetyl-CoA, acetogenesis from pyruvate	Pyruvate dehydrogenase E1 component beta subunit (EC 1.2.4.1)	NZ_JBBJSQ010000003.1	394884	393907
SA1	Carbohydrates	Pyruvate metabolism II: acetyl-CoA, acetogenesis from pyruvate	Pyruvate dehydrogenase E1 component alpha subunit (EC 1.2.4.1)	NZ_JBBJSQ010000003.1	396003	394888
SA1	Carbohydrates	Pyruvate metabolism II: acetyl-CoA, acetogenesis from pyruvate	Acetate kinase (EC 2.7.2.1)	NZ_JBBJSQ010000001.1	107647	108837
SA1	Carbohydrates	Pyruvate metabolism II: acetyl-CoA, acetogenesis from pyruvate	NAD-dependent protein deacetylase of SIR2 family	NZ_JBBJSQ010000001.1	915142	915861
SA1	Carbohydrates	Pyruvate metabolism II: acetyl-CoA, acetogenesis from pyruvate	Dihydrolipoamide dehydrogenase of pyruvate dehydrogenase complex (EC 1.8.1.4)	NZ_JBBJSQ010000003.1	392499	391087
SA1	Carbohydrates	Pyruvate metabolism II: acetyl-CoA, acetogenesis from pyruvate	Acetyltransferase AcuA, acetyl-CoA synthetase inhibitor	NZ_JBBJSQ010000001.1	88120	87488
SA1	Carbohydrates	Pyruvate metabolism II: acetyl-CoA, acetogenesis from pyruvate	Phosphate acetyltransferase (EC 2.3.1.8)	NZ_JBBJSQ010000006.1	275515	274544
SA1	Carbohydrates	Pyruvate metabolism II: acetyl-CoA, acetogenesis from pyruvate	Aldehyde dehydrogenase (EC 1.2.1.3)	NZ_JBBJSQ010000001.1	1179768	1181201
SA1	Carbohydrates	Pyruvate metabolism II: acetyl-CoA, acetogenesis from pyruvate	NAD-independent protein deacetylase AcuC	NZ_JBBJSQ010000001.1	86816	85653
SA1	Carbohydrates	Glycolate, glyoxylate interconversions	Glyoxylate reductase (EC 1.1.1.79)	NZ_JBBJSQ010000006.1	48012	47023
SA1	Carbohydrates	Glycolate, glyoxylate interconversions	Glycolate dehydrogenase (EC 1.1.99.14), FAD-binding subunit GlcE	NZ_JBBJSQ010000004.1	419370	420695
SA1	Carbohydrates	Glycolate, glyoxylate interconversions	Glyoxylate reductase (EC 1.1.1.26)	NZ_JBBJSQ010000006.1	48012	47023
SA1	Carbohydrates	Glycolate, glyoxylate interconversions	Glycolate dehydrogenase (EC 1.1.99.14), subunit GlcD	NZ_JBBJSQ010000004.1	422041	423492
SA1	Carbohydrates	Glycolate, glyoxylate interconversions	Glycolate dehydrogenase (EC 1.1.99.14), iron-sulfur subunit GlcF	NZ_JBBJSQ010000004.1	420696	422057
SA1	Carbohydrates	Glycolate, glyoxylate interconversions	Hydroxypyruvate reductase (EC 1.1.1.81)	NZ_JBBJSQ010000006.1	48012	47023
SA1	Carbohydrates	Pyruvate metabolism I: anaplerotic reactions, PEP	NAD-dependent malic enzyme (EC 1.1.1.38)	NZ_JBBJSQ010000001.1	1114941	1116656
SA1	Carbohydrates	Pyruvate metabolism I: anaplerotic reactions, PEP	Two-component sensor histidine kinase, malate (EC 2.7.3.-)	NZ_JBBJSQ010000009.1	74062	75663
SA1	Carbohydrates	Pyruvate metabolism I: anaplerotic reactions, PEP	NADP-dependent malic enzyme (EC 1.1.1.40)	NZ_JBBJSQ010000001.1	123630	124859
SA1	Carbohydrates	Pyruvate metabolism I: anaplerotic reactions, PEP	Phosphoenolpyruvate carboxykinase [ATP] (EC 4.1.1.49)	NZ_JBBJSQ010000001.1	38337	36748
SA1	Carbohydrates	Pyruvate metabolism I: anaplerotic reactions, PEP	Pyruvate kinase (EC 2.7.1.40)	NZ_JBBJSQ010000001.1	128102	129862
SA1	Carbohydrates	Pyruvate metabolism I: anaplerotic reactions, PEP	Two-component response regulator, malate (EC 2.7.3.-)	NZ_JBBJSQ010000009.1	75656	76381
SA1	Carbohydrates	Pyruvate metabolism I: anaplerotic reactions, PEP	Phosphoenolpyruvate carboxylase (EC 4.1.1.31)	NZ_JBBJSQ010000002.1	199118	201886
SA1	Carbohydrates	Pyruvate metabolism I: anaplerotic reactions, PEP	Phosphoenolpyruvate synthase (EC 2.7.9.2)	NZ_JBBJSQ010000008.1	30313	32919
SA1	Carbohydrates	Serine-glyoxylate cycle	5-formyltetrahydrofolate cyclo-ligase (EC 6.3.3.2)	NZ_JBBJSQ010000001.1	389911	390477
SA1	Carbohydrates	Serine-glyoxylate cycle	Glycerate kinase (EC 2.7.1.31)	NZ_JBBJSQ010000007.1	10108	11244
SA1	Carbohydrates	Serine-glyoxylate cycle	Succinyl-CoA ligase [ADP-forming] alpha chain (EC 6.2.1.5)	NZ_JBBJSQ010000001.1	698103	699005
SA1	Carbohydrates	Serine-glyoxylate cycle	Methylenetetrahydrofolate dehydrogenase (NADP+) (EC 1.5.1.5)	NZ_JBBJSQ010000008.1	263843	264697
SA1	Carbohydrates	Serine-glyoxylate cycle	Enolase (EC 4.2.1.11)	NZ_JBBJSQ010000006.1	116127	114832
SA1	Carbohydrates	Serine-glyoxylate cycle	Propionyl-CoA carboxylase beta chain (EC 6.4.1.3)	NZ_JBBJSQ010000001.1	464800	466350
SA1	Carbohydrates	Serine-glyoxylate cycle	Serine hydroxymethyltransferase (EC 2.1.2.1)	NZ_JBBJSQ010000006.1	231727	230483
SA1	Carbohydrates	Serine-glyoxylate cycle	Succinyl-CoA ligase [ADP-forming] beta chain (EC 6.2.1.5)	NZ_JBBJSQ010000001.1	696924	698084
SA1	Carbohydrates	Serine-glyoxylate cycle	Isocitrate lyase (EC 4.1.3.1)	NZ_JBBJSQ010000002.1	2012	3295
SA1	Carbohydrates	Serine-glyoxylate cycle	Succinyl-CoA:3-ketoacid-coenzyme A transferase subunit A (EC 2.8.3.5)	NZ_JBBJSQ010000001.1	486856	487545
SA1	Carbohydrates	Serine-glyoxylate cycle	Succinyl-CoA:3-ketoacid-coenzyme A transferase subunit B (EC 2.8.3.5)	NZ_JBBJSQ010000001.1	487566	488234
SA1	Carbohydrates	Serine-glyoxylate cycle	Aconitate hydratase (EC 4.2.1.3)	NZ_JBBJSQ010000007.1	263681	266401
SA1	Carbohydrates	Serine-glyoxylate cycle	Methylcrotonyl-CoA carboxylase carboxyl transferase subunit (EC 6.4.1.4)	NZ_JBBJSQ010000001.1	606669	608210
SA1	Carbohydrates	Serine-glyoxylate cycle	Citrate synthase (si) (EC 2.3.3.1)	NZ_JBBJSQ010000001.1	132419	133537
SA1	Carbohydrates	Serine-glyoxylate cycle	5,10-methylenetetrahydrofolate reductase (EC 1.5.1.20)	NZ_JBBJSQ010000003.1	445081	446919
SA1	Carbohydrates	Serine-glyoxylate cycle	Phosphoenolpyruvate carboxykinase [ATP] (EC 4.1.1.49)	NZ_JBBJSQ010000001.1	38337	36748
SA1	Carbohydrates	Serine-glyoxylate cycle	Methenyltetrahydrofolate cyclohydrolase (EC 3.5.4.9)	NZ_JBBJSQ010000008.1	263843	264697
SA1	Carbohydrates	Serine-glyoxylate cycle	Malate dehydrogenase (EC 1.1.1.37)	NZ_JBBJSQ010000001.1	134934	135872
SA1	Carbohydrates	Serine-glyoxylate cycle	cytosolic long-chain acyl-CoA thioester hydrolase family protein	NZ_JBBJSQ010000001.1	992180	991662
SA1	Carbohydrates	Serine-glyoxylate cycle	Serine--pyruvate aminotransferase (EC 2.6.1.51)	NZ_JBBJSQ010000004.1	291498	292748
SA1	Carbohydrates	Serine-glyoxylate cycle	Acetyl-CoA acetyltransferase (EC 2.3.1.9)	NZ_JBBJSQ010000001.1	485433	486620
SA1	Carbohydrates	Serine-glyoxylate cycle	Formate--tetrahydrofolate ligase (EC 6.3.4.3)	NZ_JBBJSQ010000008.1	143170	144858
SA1	Carbohydrates	Serine-glyoxylate cycle	Fumarate hydratase class I, aerobic (EC 4.2.1.2)	NZ_JBBJSQ010000009.1	125148	126689
SA1	Carbohydrates	Serine-glyoxylate cycle	Acetoacetyl-CoA reductase (EC 1.1.1.36)	NZ_JBBJSQ010000003.1	506960	506217
SA1	Carbohydrates	Serine-glyoxylate cycle	Methylmalonyl-CoA mutase (EC 5.4.99.2)	NZ_JBBJSQ010000006.1	252670	249428
SA1	Carbohydrates	Serine-glyoxylate cycle	polyhydroxyalkanoate synthesis repressor PhaR	NZ_JBBJSQ010000003.1	507641	507042
SA1	Carbohydrates	Serine-glyoxylate cycle	3-ketoacyl-CoA thiolase (EC 2.3.1.16)	NZ_JBBJSQ010000005.1	151377	150187
SA1	Carbohydrates	One-carbon metabolism by tetrahydropterines	Formate--tetrahydrofolate ligase (EC 6.3.4.3)	NZ_JBBJSQ010000008.1	143170	144858
SA1	Carbohydrates	One-carbon metabolism by tetrahydropterines	Methylenetetrahydrofolate dehydrogenase (NADP+) (EC 1.5.1.5)	NZ_JBBJSQ010000008.1	263843	264697
SA1	Carbohydrates	One-carbon metabolism by tetrahydropterines	Methenyltetrahydrofolate cyclohydrolase (EC 3.5.4.9)	NZ_JBBJSQ010000008.1	263843	264697
SA1	Carbohydrates	One-carbon metabolism by tetrahydropterines	5,10-methylenetetrahydrofolate reductase (EC 1.5.1.20)	NZ_JBBJSQ010000003.1	445081	446919
SA1	Carbohydrates	One-carbon metabolism by tetrahydropterines	Formyltetrahydrofolate deformylase (EC 3.5.1.10)	NZ_JBBJSQ010000001.1	851010	851912
SA1	Carbohydrates	One-carbon metabolism by tetrahydropterines	5-formyltetrahydrofolate cyclo-ligase (EC 6.3.3.2)	NZ_JBBJSQ010000001.1	389911	390477
SA1	Carbohydrates	Glycerol and Glycerol-3-phosphate Uptake and Utilization	Glycerol kinase (EC 2.7.1.30)	NZ_JBBJSQ010000010.1	59758	61248
SA1	Carbohydrates	Glycerol and Glycerol-3-phosphate Uptake and Utilization	Glycerol-3-phosphate ABC transporter, permease protein UgpE (TC 3.A.1.1.3)	NZ_JBBJSQ010000014.1	44240	45052
SA1	Carbohydrates	Glycerol and Glycerol-3-phosphate Uptake and Utilization	Glycerol uptake facilitator protein	NZ_JBBJSQ010000010.1	58863	59690
SA1	Carbohydrates	Glycerol and Glycerol-3-phosphate Uptake and Utilization	Aerobic glycerol-3-phosphate dehydrogenase (EC 1.1.5.3)	NZ_JBBJSQ010000010.1	61435	63114
SA1	Carbohydrates	Glycerol and Glycerol-3-phosphate Uptake and Utilization	Glycerol-3-phosphate dehydrogenase [NAD(P)+] (EC 1.1.1.94)	NZ_JBBJSQ010000001.1	546121	547152
SA1	Carbohydrates	Glycerol and Glycerol-3-phosphate Uptake and Utilization	Glycerol-3-phosphate ABC transporter, permease protein UgpA (TC 3.A.1.1.3)	NZ_JBBJSQ010000014.1	43308	44243
SA1	Carbohydrates	Glycerol and Glycerol-3-phosphate Uptake and Utilization	Glycerophosphoryl diester phosphodiesterase (EC 3.1.4.46)	NZ_JBBJSQ010000001.1	442337	443065
SA1	Carbohydrates	Inositol catabolism	Myo-inositol 2-dehydrogenase 1 (EC 1.1.1.18)	NZ_JBBJSQ010000010.1	16304	17326
SA1	Carbohydrates	Inositol catabolism	Predicted transcriptional regulator of the myo-inositol catabolic operon	NZ_JBBJSQ010000001.1	1196948	1197949
SA1	Carbohydrates	Inositol catabolism	5-keto-2-deoxygluconokinase (EC 2.7.1.92)	NZ_JBBJSQ010000001.1	1333187	1334194
SA1	Carbohydrates	Inositol catabolism	Myo-inositol 2-dehydrogenase (EC 1.1.1.18)	NZ_JBBJSQ010000001.1	1199255	1200436
SA1	Carbohydrates	Inositol catabolism	Glyceraldehyde-3-phosphate ketol-isomerase (EC 5.3.1.1)	NZ_JBBJSQ010000001.1	1338169	1339050
SA1	Carbohydrates	Inositol catabolism	Transcriptional repressor of the myo-inositol catabolic operon DeoR family	NZ_JBBJSQ010000001.1	1328983	1329738
SA1	Carbohydrates	Inositol catabolism	Inosose dehydratase (EC 4.2.1.44)	NZ_JBBJSQ010000001.1	1198302	1199123
SA1	Carbohydrates	Inositol catabolism	Major myo-inositol transporter IolT	NZ_JBBJSQ010000001.1	1325419	1326837
SA1	Carbohydrates	Inositol catabolism	Inositol transport system sugar-binding protein	NZ_JBBJSQ010000001.1	1193082	1196039
SA1	Carbohydrates	Inositol catabolism	5-keto-2-deoxy-D-gluconate-6 phosphate aldolase (EC 4.1.2.29)	NZ_JBBJSQ010000001.1	1327734	1328603
SA1	Carbohydrates	Alpha-acetolactate operon	Acetolactate synthase, catabolic (EC 2.2.1.6)	NZ_JBBJSQ010000002.1	175526	174285
SA1	Carbohydrates	Alpha-acetolactate operon	Alpha-acetolactate decarboxylase (EC 4.1.1.5)	NZ_JBBJSQ010000002.1	174268	173555
SA1	Carbohydrates	Glycerate metabolism	D-glycerate transporter (predicted)	NZ_JBBJSQ010000007.1	8818	10086
SA1	Carbohydrates	Glycerate metabolism	2-hydroxy-3-oxopropionate reductase (EC 1.1.1.60)	NZ_JBBJSQ010000002.1	69198	68314
SA1	Carbohydrates	Glycerate metabolism	Pyruvate kinase (EC 2.7.1.40)	NZ_JBBJSQ010000001.1	128102	129862
SA1	Carbohydrates	Glycerate metabolism	Hydroxypyruvate reductase (EC 1.1.1.81)	NZ_JBBJSQ010000006.1	48012	47023
SA1	Carbohydrates	Glycerate metabolism	Glycerate kinase (EC 2.7.1.31)	NZ_JBBJSQ010000007.1	10108	11244
SA6	Carbohydrates	Alpha-acetolactate operon	Transcriptional regulator of alpha-acetolactate operon AlsR	NZ_JBBJSP010000001.1	529123	528215
SA6	Carbohydrates	Alpha-acetolactate operon	Acetolactate synthase, catabolic (EC 2.2.1.6)	NZ_JBBJSP010000001.1	529278	530993
SA6	Carbohydrates	Alpha-acetolactate operon	Alpha-acetolactate decarboxylase (EC 4.1.1.5)	NZ_JBBJSP010000001.1	531055	531822
SA6	Carbohydrates	Propionate-CoA to Succinate Module	Methylisocitrate lyase (EC 4.1.3.30)	NZ_JBBJSP010000002.1	373816	372911
SA6	Carbohydrates	Propionate-CoA to Succinate Module	Aconitate hydratase (EC 4.2.1.3)	NZ_JBBJSP010000003.1	987270	989999
SA6	Carbohydrates	Propionate-CoA to Succinate Module	2-methylcitrate dehydratase (EC 4.2.1.79)	NZ_JBBJSP010000002.1	375251	373833
SA6	Carbohydrates	Propionate-CoA to Succinate Module	2-methylisocitrate dehydratase (EC 4.2.1.99)	NZ_JBBJSP010000003.1	987270	989999
SA6	Carbohydrates	Propionate-CoA to Succinate Module	2-methylcitrate synthase (EC 2.3.3.5)	NZ_JBBJSP010000002.1	376384	375266
SA6	Carbohydrates	Methylcitrate cycle	2-methylcitrate dehydratase (EC 4.2.1.79)	NZ_JBBJSP010000002.1	375251	373833
SA6	Carbohydrates	Methylcitrate cycle	Methylisocitrate lyase (EC 4.1.3.30)	NZ_JBBJSP010000002.1	373816	372911
SA6	Carbohydrates	Methylcitrate cycle	2-methylcitrate synthase (EC 2.3.3.5)	NZ_JBBJSP010000002.1	376384	375266
SA6	Carbohydrates	Methylcitrate cycle	2-methylisocitrate dehydratase (EC 4.2.1.99)	NZ_JBBJSP010000003.1	987270	989999
SA6	Carbohydrates	Glycerate metabolism	Pyruvate kinase (EC 2.7.1.40)	NZ_JBBJSP010000002.1	867843	866086
SA6	Carbohydrates	Glycerate metabolism	2-hydroxy-3-oxopropionate reductase (EC 1.1.1.60)	NZ_JBBJSP010000003.1	518006	518872
SA6	Carbohydrates	Glycerate metabolism	Glycerate kinase (EC 2.7.1.31)	NZ_JBBJSP010000001.1	113910	115058
SA6	Carbohydrates	Glycerate metabolism	Hydroxypyruvate reductase (EC 1.1.1.81)	NZ_JBBJSP010000001.1	681537	680563
SA6	Carbohydrates	Pyruvate Alanine Serine Interconversions	L-serine dehydratase, beta subunit (EC 4.3.1.17)	NZ_JBBJSP010000003.1	708765	709427
SA6	Carbohydrates	Pyruvate Alanine Serine Interconversions	Alanine dehydrogenase (EC 1.4.1.1)	NZ_JBBJSP010000001.1	967476	966340
SA6	Carbohydrates	Pyruvate Alanine Serine Interconversions	L-alanine:glyoxylate aminotransferase (EC 2.6.1.44)	NZ_JBBJSP010000001.1	903189	904439
SA6	Carbohydrates	Pyruvate Alanine Serine Interconversions	D-alanine aminotransferase (EC 2.6.1.21)	NZ_JBBJSP010000003.1	90636	91484
SA6	Carbohydrates	Pyruvate Alanine Serine Interconversions	L-serine dehydratase, alpha subunit (EC 4.3.1.17)	NZ_JBBJSP010000003.1	709453	710355
SA6	Carbohydrates	Pyruvate Alanine Serine Interconversions	Alanine racemase (EC 5.1.1.1)	NZ_JBBJSP010000003.1	958849	957665
SA6	Carbohydrates	Pyruvate Alanine Serine Interconversions	Branched-chain amino acid aminotransferase (EC 2.6.1.42)	NZ_JBBJSP010000001.1	269304	268213
SA6	Carbohydrates	Pyruvate metabolism II: acetyl-CoA, acetogenesis from pyruvate	NAD-independent protein deacetylase AcuC	NZ_JBBJSP010000002.1	922700	923863
SA6	Carbohydrates	Pyruvate metabolism II: acetyl-CoA, acetogenesis from pyruvate	Aldehyde dehydrogenase (EC 1.2.1.3)	NZ_JBBJSP010000001.1	126723	125386
SA6	Carbohydrates	Pyruvate metabolism II: acetyl-CoA, acetogenesis from pyruvate	Phosphate acetyltransferase (EC 2.3.1.8)	NZ_JBBJSP010000001.1	361231	362202
SA6	Carbohydrates	Pyruvate metabolism II: acetyl-CoA, acetogenesis from pyruvate	Dihydrolipoamide dehydrogenase of pyruvate dehydrogenase complex (EC 1.8.1.4)	NZ_JBBJSP010000003.1	582427	583839
SA6	Carbohydrates	Pyruvate metabolism II: acetyl-CoA, acetogenesis from pyruvate	Acetyltransferase AcuA, acetyl-CoA synthetase inhibitor	NZ_JBBJSP010000002.1	921400	922032
SA6	Carbohydrates	Pyruvate metabolism II: acetyl-CoA, acetogenesis from pyruvate	NAD-dependent protein deacetylase of SIR2 family	NZ_JBBJSP010000003.1	88736	89479
SA6	Carbohydrates	Pyruvate metabolism II: acetyl-CoA, acetogenesis from pyruvate	Acetate kinase (EC 2.7.2.1)	NZ_JBBJSP010000002.1	897597	896410
SA6	Carbohydrates	Pyruvate metabolism II: acetyl-CoA, acetogenesis from pyruvate	Pyruvate dehydrogenase E1 component alpha subunit (EC 1.2.4.1)	NZ_JBBJSP010000003.1	578884	579999
SA6	Carbohydrates	Pyruvate metabolism II: acetyl-CoA, acetogenesis from pyruvate	Pyruvate dehydrogenase E1 component beta subunit (EC 1.2.4.1)	NZ_JBBJSP010000003.1	580003	580980
SA6	Carbohydrates	Pyruvate metabolism II: acetyl-CoA, acetogenesis from pyruvate	Dihydrolipoamide acetyltransferase component of pyruvate dehydrogenase complex (EC 2.3.1.12)	NZ_JBBJSP010000003.1	581094	582422
SA6	Carbohydrates	Methylglyoxal Metabolism	Aldehyde dehydrogenase (EC 1.2.1.3)	NZ_JBBJSP010000001.1	126723	125386
SA6	Carbohydrates	Methylglyoxal Metabolism	Methylglyoxal synthase (EC 4.2.3.3)	NZ_JBBJSP010000002.1	224911	224498
SA6	Carbohydrates	Glycolate, glyoxylate interconversions	Glyoxylate reductase (EC 1.1.1.79)	NZ_JBBJSP010000001.1	681537	680563
SA6	Carbohydrates	Glycolate, glyoxylate interconversions	Glyoxylate reductase (EC 1.1.1.26)	NZ_JBBJSP010000001.1	681537	680563
SA6	Carbohydrates	Glycolate, glyoxylate interconversions	Hydroxypyruvate reductase (EC 1.1.1.81)	NZ_JBBJSP010000001.1	681537	680563
SA6	Carbohydrates	Pyruvate metabolism I: anaplerotic reactions, PEP	Pyruvate kinase (EC 2.7.1.40)	NZ_JBBJSP010000002.1	867843	866086
SA6	Carbohydrates	Pyruvate metabolism I: anaplerotic reactions, PEP	NAD-dependent malic enzyme (EC 1.1.1.38)	NZ_JBBJSP010000001.1	425441	427138
SA6	Carbohydrates	Pyruvate metabolism I: anaplerotic reactions, PEP	Two-component sensor histidine kinase, malate (EC 2.7.3.-)	NZ_JBBJSP010000001.1	1008619	1007018
SA6	Carbohydrates	Pyruvate metabolism I: anaplerotic reactions, PEP	NADP-dependent malic enzyme (EC 1.1.1.40)	NZ_JBBJSP010000002.1	872430	871198
SA6	Carbohydrates	Pyruvate metabolism I: anaplerotic reactions, PEP	Phosphoenolpyruvate carboxykinase [ATP] (EC 4.1.1.49)	NZ_JBBJSP010000002.1	1010635	1012218
SA6	Carbohydrates	Pyruvate metabolism I: anaplerotic reactions, PEP	Two-component response regulator, malate (EC 2.7.3.-)	NZ_JBBJSP010000001.1	1006992	1006318
SA6	Carbohydrates	Pyruvate metabolism I: anaplerotic reactions, PEP	Phosphoenolpyruvate synthase (EC 2.7.9.2)	NZ_JBBJSP010000002.1	57077	54477
SA6	Carbohydrates	TCA Cycle	Dihydrolipoamide dehydrogenase of pyruvate dehydrogenase complex (EC 1.8.1.4)	NZ_JBBJSP010000003.1	582427	583839
SA6	Carbohydrates	TCA Cycle	Malate dehydrogenase (EC 1.1.1.37)	NZ_JBBJSP010000002.1	860970	860032
SA6	Carbohydrates	TCA Cycle	Aconitate hydratase (EC 4.2.1.3)	NZ_JBBJSP010000003.1	987270	989999
SA6	Carbohydrates	TCA Cycle	Dihydrolipoamide succinyltransferase component (E2) of 2-oxoglutarate dehydrogenase complex (EC 2.3.1.61)	NZ_JBBJSP010000002.1	108767	107514
SA6	Carbohydrates	TCA Cycle	Isocitrate dehydrogenase [NADP] (EC 1.1.1.42)	NZ_JBBJSP010000002.1	862285	861014
SA6	Carbohydrates	TCA Cycle	Citrate synthase (si) (EC 2.3.3.1)	NZ_JBBJSP010000002.1	863568	862450
SA6	Carbohydrates	TCA Cycle	Succinyl-CoA ligase [ADP-forming] alpha chain (EC 6.2.1.5)	NZ_JBBJSP010000003.1	732139	733041
SA6	Carbohydrates	TCA Cycle	Fumarate hydratase class II (EC 4.2.1.2)	NZ_JBBJSP010000001.1	855188	856576
SA6	Carbohydrates	TCA Cycle	2-oxoglutarate dehydrogenase E1 component (EC 1.2.4.2)	NZ_JBBJSP010000002.1	111617	108783
SA6	Carbohydrates	TCA Cycle	Succinyl-CoA ligase [ADP-forming] beta chain (EC 6.2.1.5)	NZ_JBBJSP010000003.1	730953	732110
SA6	Carbohydrates	Pentose phosphate pathway	Transaldolase (EC 2.2.1.2)	NZ_JBBJSP010000001.1	419164	419802
SA6	Carbohydrates	Pentose phosphate pathway	Ribose-phosphate pyrophosphokinase (EC 2.7.6.1)	NZ_JBBJSP010000008.1	22469	23422
SA6	Carbohydrates	Pentose phosphate pathway	6-phosphogluconate dehydrogenase, decarboxylating (EC 1.1.1.44)	NZ_JBBJSP010000001.1	110051	108645
SA6	Carbohydrates	Pentose phosphate pathway	Transketolase (EC 2.2.1.1)	NZ_JBBJSP010000003.1	980450	982453
SA6	Carbohydrates	Pentose phosphate pathway	Glucose-6-phosphate 1-dehydrogenase (EC 1.1.1.49)	NZ_JBBJSP010000002.1	344772	346241
SA6	Carbohydrates	Pentose phosphate pathway	Ribulose-phosphate 3-epimerase (EC 5.1.3.1)	NZ_JBBJSP010000003.1	704527	705180
SA6	Carbohydrates	Pentose phosphate pathway	6-phosphogluconolactonase (EC 3.1.1.31)	NZ_JBBJSP010000003.1	422846	421797
SA6	Carbohydrates	Pentose phosphate pathway	Ribose 5-phosphate isomerase B (EC 5.3.1.6)	NZ_JBBJSP010000001.1	435753	435911
SA6	Carbohydrates	Dehydrogenase complexes	Dihydrolipoamide dehydrogenase of acetoin dehydrogenase (EC 1.8.1.4)	NZ_JBBJSP010000004.1	62495	61119
SA6	Carbohydrates	Dehydrogenase complexes	Branched-chain alpha-keto acid dehydrogenase, E1 component, alpha subunit (EC 1.2.4.4)	NZ_JBBJSP010000002.1	365694	364702
SA6	Carbohydrates	Dehydrogenase complexes	Dihydrolipoamide acyltransferase component of branched-chain alpha-keto acid dehydrogenase complex (EC 2.3.1.168)	NZ_JBBJSP010000002.1	363682	362408
SA6	Carbohydrates	Dehydrogenase complexes	Dihydrolipoamide succinyltransferase component (E2) of 2-oxoglutarate dehydrogenase complex (EC 2.3.1.61)	NZ_JBBJSP010000002.1	108767	107514
SA6	Carbohydrates	Dehydrogenase complexes	Pyruvate dehydrogenase E1 component alpha subunit (EC 1.2.4.1)	NZ_JBBJSP010000003.1	578884	579999
SA6	Carbohydrates	Dehydrogenase complexes	Branched-chain alpha-keto acid dehydrogenase, E1 component, beta subunit (EC 1.2.4.4)	NZ_JBBJSP010000002.1	364688	363705
SA6	Carbohydrates	Dehydrogenase complexes	Cytosol aminopeptidase PepA (EC 3.4.11.1)	NZ_JBBJSP010000001.1	947676	949178
SA6	Carbohydrates	Dehydrogenase complexes	2-oxoglutarate dehydrogenase E1 component (EC 1.2.4.2)	NZ_JBBJSP010000002.1	111617	108783
SA6	Carbohydrates	Dehydrogenase complexes	Dihydrolipoamide acetyltransferase component of pyruvate dehydrogenase complex (EC 2.3.1.12)	NZ_JBBJSP010000003.1	581094	582422
SA6	Carbohydrates	Dehydrogenase complexes	Dihydrolipoamide dehydrogenase of branched-chain alpha-keto acid dehydrogenase (EC 1.8.1.4)	NZ_JBBJSP010000002.1	367140	365716
SA6	Carbohydrates	Dehydrogenase complexes	Pyruvate dehydrogenase E1 component beta subunit (EC 1.2.4.1)	NZ_JBBJSP010000003.1	580003	580980
SA6	Carbohydrates	Glycogen metabolism	Glucose-1-phosphate adenylyltransferase (EC 2.7.7.27)	NZ_JBBJSP010000002.1	1050873	1049731
SA6	Carbohydrates	Glycogen metabolism	Glycogen synthase, ADP-glucose transglucosylase (EC 2.4.1.21)	NZ_JBBJSP010000002.1	1048679	1047225
SA6	Carbohydrates	Glycogen metabolism	1,4-alpha-glucan (glycogen) branching enzyme, GH-13-type (EC 2.4.1.18)	NZ_JBBJSP010000002.1	1052753	1050870
SA6	Carbohydrates	Glycogen metabolism	Glycogen biosynthesis protein GlgD, glucose-1-phosphate adenylyltransferase family	NZ_JBBJSP010000002.1	1049707	1048676
SA6	Carbohydrates	Glycogen metabolism	Glycogen phosphorylase (EC 2.4.1.1)	NZ_JBBJSP010000002.1	1047238	1044842
SA6	Carbohydrates	L-Arabinose utilization	Arabinose-proton symporter	NZ_JBBJSP010000001.1	759154	760548
SA6	Carbohydrates	L-Arabinose utilization	Arabinan endo-1,5-alpha-L-arabinosidase (EC 3.2.1.99)	NZ_JBBJSP010000001.1	181080	182498
SA6	Carbohydrates	L-Arabinose utilization	Ribulokinase (EC 2.7.1.16)	NZ_JBBJSP010000002.1	828706	827024
SA6	Carbohydrates	L-Arabinose utilization	L-arabinose isomerase (EC 5.3.1.4)	NZ_JBBJSP010000002.1	830210	828720
SA6	Carbohydrates	L-Arabinose utilization	L-ribulose-5-phosphate 4-epimerase (EC 5.1.3.4)	NZ_JBBJSP010000002.1	827007	826318
SA6	Carbohydrates	Xylose utilization	Xyloside transporter XynT	NZ_JBBJSP010000003.1	946989	948380
SA6	Carbohydrates	Xylose utilization	Xylulose kinase (EC 2.7.1.17)	NZ_JBBJSP010000003.1	953040	954539
SA6	Carbohydrates	Xylose utilization	Xylose isomerase (EC 5.3.1.5)	NZ_JBBJSP010000003.1	951552	952889
SA6	Carbohydrates	Xylose utilization	Xylose-responsive transcription regulator, ROK family	NZ_JBBJSP010000003.1	951303	950149
SA6	Carbohydrates	D-ribose utilization	Ribose 5-phosphate isomerase B (EC 5.3.1.6)	NZ_JBBJSP010000001.1	435753	435911
SA6	Carbohydrates	D-ribose utilization	Ribokinase (EC 2.7.1.15)	NZ_JBBJSP010000001.1	538229	537348
SA6	Carbohydrates	D-ribose utilization	Ribose operon repressor	NZ_JBBJSP010000001.1	539211	538231
SA6	Carbohydrates	D-galactarate, D-glucarate and D-glycerate catabolism - gjo	5-dehydro-4-deoxyglucarate dehydratase (EC 4.2.1.41)	NZ_JBBJSP010000006.1	116973	116047
SA6	Carbohydrates	D-galactarate, D-glucarate and D-glycerate catabolism - gjo	D-galactarate dehydratase (EC 4.2.1.42)	NZ_JBBJSP010000006.1	110832	109300
SA6	Carbohydrates	D-galactarate, D-glucarate and D-glycerate catabolism - gjo	2-hydroxy-3-oxopropionate reductase (EC 1.1.1.60)	NZ_JBBJSP010000003.1	518006	518872
SA6	Carbohydrates	D-galactarate, D-glucarate and D-glycerate catabolism - gjo	Predicted 5-dehydro-4-deoxyglucarate regulator YcbG	NZ_JBBJSP010000006.1	111625	110924
SA6	Carbohydrates	D-galactarate, D-glucarate and D-glycerate catabolism - gjo	Glycerate kinase (EC 2.7.1.31)	NZ_JBBJSP010000001.1	113910	115058
SA6	Carbohydrates	D-galactarate, D-glucarate and D-glycerate catabolism - gjo	Glucarate dehydratase (EC 4.2.1.40)	NZ_JBBJSP010000006.1	113062	111695
SA6	Carbohydrates	Mannose Metabolism	Mannose-6-phosphate isomerase (EC 5.3.1.8)	NZ_JBBJSP010000001.1	552076	553026
SA6	Carbohydrates	Mannose Metabolism	Activator of the mannose operon (transcriptional antiterminator), BglG family	NZ_JBBJSP010000003.1	321563	323509
SA6	Carbohydrates	D-galactarate, D-glucarate and D-glycerate catabolism	D-galactarate dehydratase (EC 4.2.1.42)	NZ_JBBJSP010000006.1	110832	109300
SA6	Carbohydrates	D-galactarate, D-glucarate and D-glycerate catabolism	2-hydroxy-3-oxopropionate reductase (EC 1.1.1.60)	NZ_JBBJSP010000003.1	518006	518872
SA6	Carbohydrates	D-galactarate, D-glucarate and D-glycerate catabolism	Predicted 5-dehydro-4-deoxyglucarate regulator YcbG	NZ_JBBJSP010000006.1	111625	110924
SA6	Carbohydrates	D-galactarate, D-glucarate and D-glycerate catabolism	5-dehydro-4-deoxyglucarate dehydratase (EC 4.2.1.41)	NZ_JBBJSP010000006.1	116973	116047
SA6	Carbohydrates	D-galactarate, D-glucarate and D-glycerate catabolism	Glycerate kinase (EC 2.7.1.31)	NZ_JBBJSP010000001.1	113910	115058
SA6	Carbohydrates	D-galactarate, D-glucarate and D-glycerate catabolism	Glucarate dehydratase (EC 4.2.1.40)	NZ_JBBJSP010000006.1	113062	111695
SA6	Carbohydrates	D-gluconate and ketogluconates metabolism	6-phosphogluconate dehydrogenase, decarboxylating (EC 1.1.1.44)	NZ_JBBJSP010000001.1	110051	108645
SA6	Carbohydrates	D-gluconate and ketogluconates metabolism	Gluconokinase (EC 2.7.1.12)	NZ_JBBJSP010000001.1	112990	111449
SA6	Carbohydrates	D-gluconate and ketogluconates metabolism	Gluconate operon transcriptional repressor	NZ_JBBJSP010000001.1	113714	112983
SA6	Carbohydrates	D-gluconate and ketogluconates metabolism	Gluconate permease, Bsu4004 homolog	NZ_JBBJSP010000001.1	111420	110074
SA6	Carbohydrates	D-gluconate and ketogluconates metabolism	Glucose 1-dehydrogenase (EC 1.1.1.47)	NZ_JBBJSP010000005.1	195190	194405
SA6	Carbohydrates	Deoxyribose and Deoxynucleoside Catabolism	Na+ dependent nucleoside transporter NupC	NZ_JBBJSP010000001.1	170445	171626
SA6	Carbohydrates	Deoxyribose and Deoxynucleoside Catabolism	Deoxyribose-phosphate aldolase (EC 4.1.2.4)	NZ_JBBJSP010000001.1	169693	170364
SA6	Carbohydrates	Deoxyribose and Deoxynucleoside Catabolism	Purine nucleoside phosphorylase (EC 2.4.2.1)	NZ_JBBJSP010000002.1	136151	135450
SA6	Carbohydrates	Deoxyribose and Deoxynucleoside Catabolism	Pyrimidine-nucleoside phosphorylase (EC 2.4.2.2)	NZ_JBBJSP010000001.1	171656	172957
SA6	Carbohydrates	Deoxyribose and Deoxynucleoside Catabolism	Deoxyribonucleoside regulator DeoR (transcriptional repressor)	NZ_JBBJSP010000001.1	168646	169587
SA6	Carbohydrates	Deoxyribose and Deoxynucleoside Catabolism	Phosphopentomutase (EC 5.4.2.7)	NZ_JBBJSP010000002.1	314047	312863
SA6	Carbohydrates	Deoxyribose and Deoxynucleoside Catabolism	Ribokinase (EC 2.7.1.15)	NZ_JBBJSP010000001.1	538229	537348
SA6	Carbohydrates	D-Galacturonate and D-Glucuronate Utilization	2-dehydro-3-deoxy-D-gluconate 5-dehydrogenase (EC 1.1.1.127)	NZ_JBBJSP010000002.1	192261	193025
SA6	Carbohydrates	D-Galacturonate and D-Glucuronate Utilization	Pectate lyase precursor (EC 4.2.2.2)	NZ_JBBJSP010000004.1	113507	112245
SA6	Carbohydrates	D-Galacturonate and D-Glucuronate Utilization	D-galactarate dehydratase (EC 4.2.1.42)	NZ_JBBJSP010000006.1	110832	109300
SA6	Carbohydrates	D-Galacturonate and D-Glucuronate Utilization	Uronate isomerase (EC 5.3.1.12)	NZ_JBBJSP010000003.1	350975	352384
SA6	Carbohydrates	D-Galacturonate and D-Glucuronate Utilization	Mannonate dehydratase (EC 4.2.1.8)	NZ_JBBJSP010000003.1	356000	357079
SA6	Carbohydrates	D-Galacturonate and D-Glucuronate Utilization	5-dehydro-4-deoxyglucarate dehydratase (EC 4.2.1.41)	NZ_JBBJSP010000006.1	116973	116047
SA6	Carbohydrates	D-Galacturonate and D-Glucuronate Utilization	2-keto-3-deoxygluconate permease (KDG permease)	NZ_JBBJSP010000002.1	188542	187550
SA6	Carbohydrates	D-Galacturonate and D-Glucuronate Utilization	Alpha-glucosidase (EC 3.2.1.20)	NZ_JBBJSP010000001.1	1029759	1031423
SA6	Carbohydrates	D-Galacturonate and D-Glucuronate Utilization	2-dehydro-3-deoxyphosphogluconate aldolase (EC 4.1.2.14)	NZ_JBBJSP010000002.1	189177	188587
SA6	Carbohydrates	D-Galacturonate and D-Glucuronate Utilization	2-deoxy-D-gluconate 3-dehydrogenase (EC 1.1.1.125)	NZ_JBBJSP010000002.1	192261	193025
SA6	Carbohydrates	D-Galacturonate and D-Glucuronate Utilization	Hexuronate utilization operon transcriptional repressor ExuR	NZ_JBBJSP010000003.1	359316	360317
SA6	Carbohydrates	D-Galacturonate and D-Glucuronate Utilization	Altronate oxidoreductase (EC 1.1.1.58)	NZ_JBBJSP010000003.1	360392	361834
SA6	Carbohydrates	D-Galacturonate and D-Glucuronate Utilization	Glucuronide transporter UidB	NZ_JBBJSP010000003.1	352452	353831
SA6	Carbohydrates	D-Galacturonate and D-Glucuronate Utilization	D-mannonate oxidoreductase (EC 1.1.1.57)	NZ_JBBJSP010000003.1	357076	357912
SA6	Carbohydrates	D-Galacturonate and D-Glucuronate Utilization	4-deoxy-L-threo-5-hexosulose-uronate ketol-isomerase (EC 5.3.1.17)	NZ_JBBJSP010000002.1	191432	192259
SA6	Carbohydrates	D-Galacturonate and D-Glucuronate Utilization	Transcriptional regulator KdgR, KDG operon repressor	NZ_JBBJSP010000002.1	191210	190191
SA6	Carbohydrates	D-Galacturonate and D-Glucuronate Utilization	Hexuronate transporter	NZ_JBBJSP010000003.1	357960	359228
SA6	Carbohydrates	D-Galacturonate and D-Glucuronate Utilization	Pectin lyase (EC 4.2.2.10)	NZ_JBBJSP010000002.1	38821	39858
SA6	Carbohydrates	Fructose utilization	Transaldolase (EC 2.2.1.2)	NZ_JBBJSP010000001.1	419164	419802
SA6	Carbohydrates	Fructose utilization	1-phosphofructokinase (EC 2.7.1.56)	NZ_JBBJSP010000003.1	558884	559795
SA6	Carbohydrates	Fructose utilization	Phosphoenolpyruvate-protein phosphotransferase of PTS system (EC 2.7.3.9)	NZ_JBBJSP010000003.1	511924	513636
SA6	Carbohydrates	Fructose utilization	Phosphotransferase system, phosphocarrier protein HPr	NZ_JBBJSP010000003.1	511658	511924
SA6	Carbohydrates	Fructose utilization	Fructokinase (EC 2.7.1.4)	NZ_JBBJSP010000002.1	610720	611532
SA6	Carbohydrates	Fructose utilization	Transcriptional repressor of the fructose operon, DeoR family	NZ_JBBJSP010000003.1	558132	558887
SA6	Carbohydrates	Chitin and N-acetylglucosamine utilization	N-acetylglucosamine-6-phosphate deacetylase (EC 3.5.1.25)	NZ_JBBJSP010000001.1	648768	647578
SA6	Carbohydrates	Chitin and N-acetylglucosamine utilization	Glucosamine-6-phosphate deaminase (EC 3.5.99.6)	NZ_JBBJSP010000001.1	647581	646853
SA6	Carbohydrates	Chitin and N-acetylglucosamine utilization	Predicted transcriptional regulator of N-Acetylglucosamine utilization, GntR family	NZ_JBBJSP010000001.1	646835	646104
SA6	Carbohydrates	Neotrehalosadiamine (NTD) Biosynthesis Operon	NTD biosynthesis operon putative oxidoreductase NtdC (EC 1.-.-.-)	NZ_JBBJSP010000003.1	176853	175801
SA6	Carbohydrates	Neotrehalosadiamine (NTD) Biosynthesis Operon	NTD biosynthesis operon regulator NtdR	NZ_JBBJSP010000003.1	179116	180105
SA6	Carbohydrates	Neotrehalosadiamine (NTD) Biosynthesis Operon	NTD biosynthesis operon putative hydrolase NtdB (EC 3.-.-.-)	NZ_JBBJSP010000003.1	177715	176867
SA6	Carbohydrates	Neotrehalosadiamine (NTD) Biosynthesis Operon	NTD biosynthesis operon protein NtdA	NZ_JBBJSP010000003.1	179012	177687
SA6	Carbohydrates	Glycerol and Glycerol-3-phosphate Uptake and Utilization	Aerobic glycerol-3-phosphate dehydrogenase (EC 1.1.5.3)	NZ_JBBJSP010000003.1	53617	55281
SA6	Carbohydrates	Glycerol and Glycerol-3-phosphate Uptake and Utilization	Glycerol kinase (EC 2.7.1.30)	NZ_JBBJSP010000003.1	51983	53473
SA6	Carbohydrates	Glycerol and Glycerol-3-phosphate Uptake and Utilization	Glycerol-3-phosphate responsive antiterminator (mRNA-binding)	NZ_JBBJSP010000003.1	50386	50961
SA6	Carbohydrates	Glycerol and Glycerol-3-phosphate Uptake and Utilization	Glycerol-3-phosphate dehydrogenase [NAD(P)+] (EC 1.1.1.94)	NZ_JBBJSP010000002.1	255778	254741
SA6	Carbohydrates	Glycerol and Glycerol-3-phosphate Uptake and Utilization	Glycerol uptake facilitator protein	NZ_JBBJSP010000003.1	51140	51964
SA6	Carbohydrates	Glycerol and Glycerol-3-phosphate Uptake and Utilization	Glycerol-3-phosphate transporter	NZ_JBBJSP010000006.1	147577	148911
SA6	Carbohydrates	Glycerol and Glycerol-3-phosphate Uptake and Utilization	Glycerophosphoryl diester phosphodiesterase (EC 3.1.4.46)	NZ_JBBJSP010000002.1	380510	379779
SA6	Carbohydrates	Inositol catabolism	Major myo-inositol transporter IolT	NZ_JBBJSP010000001.1	132702	131317
SA6	Carbohydrates	Inositol catabolism	Inosose dehydratase (EC 4.2.1.44)	NZ_JBBJSP010000001.1	142899	143792
SA6	Carbohydrates	Inositol catabolism	Transcriptional repressor of the myo-inositol catabolic operon DeoR family	NZ_JBBJSP010000001.1	137165	136410
SA6	Carbohydrates	Inositol catabolism	5-keto-2-deoxy-D-gluconate-6 phosphate aldolase (EC 4.1.2.29)	NZ_JBBJSP010000001.1	148012	148884
SA6	Carbohydrates	Inositol catabolism	5-keto-2-deoxygluconokinase (EC 2.7.1.92)	NZ_JBBJSP010000001.1	139959	140936
SA6	Carbohydrates	Inositol catabolism	Minor myo-inositol transporter IolF	NZ_JBBJSP010000001.1	143792	145123
SA6	Carbohydrates	Inositol catabolism	Predicted transcriptional regulator of the myo-inositol catabolic operon	NZ_JBBJSP010000003.1	211792	212805
SA6	Carbohydrates	Inositol catabolism	Myo-inositol 2-dehydrogenase 1 (EC 1.1.1.18)	NZ_JBBJSP010000001.1	145146	146180
SA6	Carbohydrates	Inositol catabolism	Glyceraldehyde-3-phosphate ketol-isomerase (EC 5.3.1.1)	NZ_JBBJSP010000001.1	146200	147069
SA6	Carbohydrates	One-carbon metabolism by tetrahydropterines	5,10-methylenetetrahydrofolate reductase (EC 1.5.1.20)	NZ_JBBJSP010000003.1	229241	227403
SA6	Carbohydrates	One-carbon metabolism by tetrahydropterines	Methenyltetrahydrofolate cyclohydrolase (EC 3.5.4.9)	NZ_JBBJSP010000002.1	394877	394026
SA6	Carbohydrates	One-carbon metabolism by tetrahydropterines	Formyltetrahydrofolate deformylase (EC 3.5.1.10)	NZ_JBBJSP010000003.1	429167	430069
SA6	Carbohydrates	One-carbon metabolism by tetrahydropterines	5-formyltetrahydrofolate cyclo-ligase (EC 6.3.3.2)	NZ_JBBJSP010000002.1	439951	439388
SA6	Carbohydrates	One-carbon metabolism by tetrahydropterines	Methylenetetrahydrofolate dehydrogenase (NADP+) (EC 1.5.1.5)	NZ_JBBJSP010000002.1	394877	394026
SA6	Carbohydrates	Lactose and Galactose Uptake and Utilization	Galactose-1-phosphate uridylyltransferase (EC 2.7.7.10)	NZ_JBBJSP010000001.1	308508	310049
SA6	Carbohydrates	Lactose and Galactose Uptake and Utilization	UDP-glucose 4-epimerase (EC 5.1.3.2)	NZ_JBBJSP010000001.1	235505	236527
SA6	Carbohydrates	Lactose and Galactose Uptake and Utilization	Galactokinase (EC 2.7.1.6)	NZ_JBBJSP010000001.1	307332	308504
SA6	Carbohydrates	Lactose and Galactose Uptake and Utilization	Aldose 1-epimerase (EC 5.1.3.3)	NZ_JBBJSP010000002.1	4832	3855
SA6	Carbohydrates	Sucrose utilization	Sucrose-6-phosphate hydrolase (EC 3.2.1.26)	NZ_JBBJSP010000001.1	325495	326934
SA6	Carbohydrates	Sucrose utilization	Fructokinase (EC 2.7.1.4)	NZ_JBBJSP010000002.1	610720	611532
SA6	Carbohydrates	Sucrose utilization	Sucrose permease, major facilitator superfamily	NZ_JBBJSP010000002.1	607997	609253
SA6	Carbohydrates	Sucrose utilization	Sucrose operon repressor ScrR, LacI family	NZ_JBBJSP010000002.1	604629	603655
SA6	Carbohydrates	Butanol Biosynthesis	Acetyl-CoA acetyltransferase (EC 2.3.1.9)	NZ_JBBJSP010000002.1	379652	378471
SA6	Carbohydrates	Butanol Biosynthesis	3-hydroxybutyryl-CoA dehydrogenase (EC 1.1.1.157)	NZ_JBBJSP010000002.1	378448	377585
SA6	Carbohydrates	Butanol Biosynthesis	Alcohol dehydrogenase (EC 1.1.1.1)	NZ_JBBJSP010000002.1	11561	12550
SA6	Carbohydrates	Butanol Biosynthesis	Enoyl-CoA hydratase (EC 4.2.1.17)	NZ_JBBJSP010000002.1	799121	798345
SA6	Carbohydrates	Acetolactate synthase subunits	Acetolactate synthase small subunit (EC 2.2.1.6)	NZ_JBBJSP010000002.1	774975	774457
SA6	Carbohydrates	Acetolactate synthase subunits	Acetolactate synthase large subunit (EC 2.2.1.6)	NZ_JBBJSP010000002.1	776696	774972
SA6	Carbohydrates	Acetyl-CoA fermentation to Butyrate	Enoyl-CoA hydratase (EC 4.2.1.17)	NZ_JBBJSP010000002.1	799121	798345
SA6	Carbohydrates	Acetyl-CoA fermentation to Butyrate	3-hydroxybutyryl-CoA dehydrogenase (EC 1.1.1.157)	NZ_JBBJSP010000002.1	378448	377585
SA6	Carbohydrates	Acetyl-CoA fermentation to Butyrate	3-hydroxybutyrate dehydrogenase (EC 1.1.1.30)	NZ_JBBJSP010000001.1	226641	227414
SA6	Carbohydrates	Acetyl-CoA fermentation to Butyrate	Acetyl-CoA acetyltransferase (EC 2.3.1.9)	NZ_JBBJSP010000002.1	379652	378471
SA6	Carbohydrates	Acetyl-CoA fermentation to Butyrate	Electron transfer flavoprotein, alpha subunit	NZ_JBBJSP010000002.1	797521	796544
SA6	Carbohydrates	Acetyl-CoA fermentation to Butyrate	Electron transfer flavoprotein, beta subunit	NZ_JBBJSP010000002.1	798330	797557
SA6	Carbohydrates	Acetoin, butanediol metabolism	Dihydrolipoamide dehydrogenase of acetoin dehydrogenase (EC 1.8.1.4)	NZ_JBBJSP010000004.1	62495	61119
SA6	Carbohydrates	Acetoin, butanediol metabolism	Acetolactate synthase large subunit (EC 2.2.1.6)	NZ_JBBJSP010000002.1	776696	774972
SA6	Carbohydrates	Acetoin, butanediol metabolism	Acetolactate synthase, catabolic (EC 2.2.1.6)	NZ_JBBJSP010000001.1	529278	530993
SA6	Carbohydrates	Acetoin, butanediol metabolism	Transcriptional regulator of alpha-acetolactate operon AlsR	NZ_JBBJSP010000001.1	529123	528215
SA6	Carbohydrates	Acetoin, butanediol metabolism	2,3-butanediol dehydrogenase, R-alcohol forming, (R)- and (S)-acetoin-specific (EC 1.1.1.4)	NZ_JBBJSP010000004.1	254792	255832
SA6	Carbohydrates	Acetoin, butanediol metabolism	Alpha-acetolactate decarboxylase (EC 4.1.1.5)	NZ_JBBJSP010000001.1	531055	531822
SA6	Carbohydrates	Acetoin, butanediol metabolism	Transcriptional activator of acetoin dehydrogenase operon AcoR	NZ_JBBJSP010000004.1	61003	59186
SA6	Carbohydrates	Acetoin, butanediol metabolism	Acetolactate synthase small subunit (EC 2.2.1.6)	NZ_JBBJSP010000002.1	774975	774457
SA6	Carbohydrates	Fermentations: Lactate	Phosphate acetyltransferase (EC 2.3.1.8)	NZ_JBBJSP010000001.1	361231	362202
SA6	Carbohydrates	Fermentations: Lactate	L-lactate dehydrogenase (EC 1.1.1.27)	NZ_JBBJSP010000006.1	55073	54108
SA6	Carbohydrates	Fermentations: Lactate	Acetate kinase (EC 2.7.2.1)	NZ_JBBJSP010000002.1	897597	896410
SA6	Carbohydrates	Carbon storage regulator	Carbon storage regulator	NZ_JBBJSP010000001.1	612082	612306
SA6	Carbohydrates	Carbon storage regulator	Flagellar assembly factor FliW	NZ_JBBJSP010000001.1	611657	612088
SB1	Carbohydrates	Alpha-acetolactate operon	Alpha-acetolactate decarboxylase (EC 4.1.1.5)	NZ_JBBJSS010000003.1	744054	744767
SB1	Carbohydrates	Alpha-acetolactate operon	Acetolactate synthase, catabolic (EC 2.2.1.6)	NZ_JBBJSS010000003.1	742361	744037
SB1	Carbohydrates	Glycerate metabolism	Glycerate kinase (EC 2.7.1.31)	NZ_JBBJSS010000005.1	83030	81894
SB1	Carbohydrates	Glycerate metabolism	Hydroxypyruvate reductase (EC 1.1.1.81)	NZ_JBBJSS010000007.1	47722	46733
SB1	Carbohydrates	Glycerate metabolism	Pyruvate kinase (EC 2.7.1.40)	NZ_JBBJSS010000001.1	889216	887456
SB1	Carbohydrates	Glycerate metabolism	2-hydroxy-3-oxopropionate reductase (EC 1.1.1.60)	NZ_JBBJSS010000003.1	358509	357607
SB1	Carbohydrates	Glycerate metabolism	D-glycerate transporter (predicted)	NZ_JBBJSS010000005.1	84319	83051
SB1	Carbohydrates	Chitin and N-acetylglucosamine utilization	Predicted transcriptional regulator of N-Acetylglucosamine utilization, GntR family	NZ_JBBJSS010000003.1	328987	329712
SB1	Carbohydrates	Chitin and N-acetylglucosamine utilization	N-acetylglucosamine-6-phosphate deacetylase (EC 3.5.1.25)	NZ_JBBJSS010000003.1	327005	328189
SB1	Carbohydrates	Chitin and N-acetylglucosamine utilization	Glucosamine-6-phosphate deaminase (EC 3.5.99.6)	NZ_JBBJSS010000003.1	328192	328929
SB1	Carbohydrates	L-Arabinose utilization	L-ribulose-5-phosphate 4-epimerase (EC 5.1.3.4)	NZ_JBBJSS010000006.1	406010	405312
SB1	Carbohydrates	L-Arabinose utilization	L-arabinose isomerase (EC 5.3.1.4)	NZ_JBBJSS010000006.1	405282	403858
SB1	Carbohydrates	L-Arabinose utilization	Ribulokinase (EC 2.7.1.16)	NZ_JBBJSS010000006.1	407635	406004
SB1	Carbohydrates	L-Arabinose utilization	Arabinose-proton symporter	NZ_JBBJSS010000006.1	403712	402333
SB1	Carbohydrates	Xylose utilization	Xylose-responsive transcription regulator, ROK family	NZ_JBBJSS010000009.1	81216	80050
SB1	Carbohydrates	Xylose utilization	Xylose isomerase (EC 5.3.1.5)	NZ_JBBJSS010000009.1	81442	82779
SB1	Carbohydrates	Xylose utilization	Xylulose kinase (EC 2.7.1.17)	NZ_JBBJSS010000009.1	82838	84340
SB1	Carbohydrates	Xylose utilization	D-xylose proton-symporter XylE	NZ_JBBJSS010000009.1	84642	86063
SB1	Carbohydrates	D-ribose utilization	Ribokinase (EC 2.7.1.15)	NZ_JBBJSS010000003.1	608823	607945
SB1	Carbohydrates	D-ribose utilization	Ribose operon repressor	NZ_JBBJSS010000003.1	609805	608816
SB1	Carbohydrates	D-galactarate, D-glucarate and D-glycerate catabolism - gjo	Glycerate kinase (EC 2.7.1.31)	NZ_JBBJSS010000005.1	83030	81894
SB1	Carbohydrates	D-galactarate, D-glucarate and D-glycerate catabolism - gjo	Sugar diacid utilization regulator SdaR	NZ_JBBJSS010000005.1	85546	84446
SB1	Carbohydrates	D-galactarate, D-glucarate and D-glycerate catabolism - gjo	D-galactarate dehydratase (EC 4.2.1.42)	NZ_JBBJSS010000009.1	114119	113592
SB1	Carbohydrates	D-galactarate, D-glucarate and D-glycerate catabolism - gjo	D-glycerate transporter (predicted)	NZ_JBBJSS010000005.1	84319	83051
SB1	Carbohydrates	D-galactarate, D-glucarate and D-glycerate catabolism - gjo	Predicted 5-dehydro-4-deoxyglucarate regulator YcbG	NZ_JBBJSS010000009.1	114272	114652
SB1	Carbohydrates	D-galactarate, D-glucarate and D-glycerate catabolism - gjo	2-hydroxy-3-oxopropionate reductase (EC 1.1.1.60)	NZ_JBBJSS010000003.1	358509	357607
SB1	Carbohydrates	Mannose Metabolism	Phosphomannomutase (EC 5.4.2.8)	NZ_JBBJSS010000001.1	629911	627632
SB1	Carbohydrates	Mannose Metabolism	Mannose-6-phosphate isomerase (EC 5.3.1.8)	NZ_JBBJSS010000003.1	375983	374973
SB1	Carbohydrates	Mannose Metabolism	D-mannose isomerase (EC 5.3.1.7)	NZ_JBBJSS010000006.1	367177	368388
SB1	Carbohydrates	D-galactarate, D-glucarate and D-glycerate catabolism	Predicted 5-dehydro-4-deoxyglucarate regulator YcbG	NZ_JBBJSS010000009.1	114272	114652
SB1	Carbohydrates	D-galactarate, D-glucarate and D-glycerate catabolism	2-hydroxy-3-oxopropionate reductase (EC 1.1.1.60)	NZ_JBBJSS010000003.1	358509	357607
SB1	Carbohydrates	D-galactarate, D-glucarate and D-glycerate catabolism	D-glycerate transporter (predicted)	NZ_JBBJSS010000005.1	84319	83051
SB1	Carbohydrates	D-galactarate, D-glucarate and D-glycerate catabolism	D-galactarate dehydratase (EC 4.2.1.42)	NZ_JBBJSS010000009.1	114119	113592
SB1	Carbohydrates	D-galactarate, D-glucarate and D-glycerate catabolism	Sugar diacid utilization regulator SdaR	NZ_JBBJSS010000005.1	85546	84446
SB1	Carbohydrates	D-galactarate, D-glucarate and D-glycerate catabolism	Glycerate kinase (EC 2.7.1.31)	NZ_JBBJSS010000005.1	83030	81894
SB1	Carbohydrates	2-Ketogluconate Utilization	Epimerase KguE	NZ_JBBJSS010000005.1	254859	254116
SB1	Carbohydrates	2-Ketogluconate Utilization	2-ketogluconate transporter	NZ_JBBJSS010000005.1	253157	251877
SB1	Carbohydrates	2-Ketogluconate Utilization	2-ketogluconate utilization repressor PtxS	NZ_JBBJSS010000005.1	251101	250094
SB1	Carbohydrates	2-Ketogluconate Utilization	2-ketogluconate kinase (EC 2.7.1.13)	NZ_JBBJSS010000005.1	254119	253160
SB1	Carbohydrates	D-gluconate and ketogluconates metabolism	Gluconate transporter family protein	NZ_JBBJSS010000003.1	356064	354706
SB1	Carbohydrates	D-gluconate and ketogluconates metabolism	6-phosphogluconate dehydrogenase, decarboxylating (EC 1.1.1.44)	NZ_JBBJSS010000002.1	293665	292766
SB1	Carbohydrates	D-gluconate and ketogluconates metabolism	Gluconokinase (EC 2.7.1.12)	NZ_JBBJSS010000003.1	775722	774181
SB1	Carbohydrates	D-gluconate and ketogluconates metabolism	2-ketogluconate kinase (EC 2.7.1.13)	NZ_JBBJSS010000005.1	254119	253160
SB1	Carbohydrates	D-gluconate and ketogluconates metabolism	Gluconate permease	NZ_JBBJSS010000003.1	772106	770778
SB1	Carbohydrates	D-gluconate and ketogluconates metabolism	Glucose 1-dehydrogenase (EC 1.1.1.47)	NZ_JBBJSS010000003.1	484212	483427
SB1	Carbohydrates	Deoxyribose and Deoxynucleoside Catabolism	Deoxyribonucleoside regulator DeoR (transcriptional repressor)	NZ_JBBJSS010000005.1	102708	101758
SB1	Carbohydrates	Deoxyribose and Deoxynucleoside Catabolism	Phosphopentomutase (EC 5.4.2.7)	NZ_JBBJSS010000001.1	524748	523567
SB1	Carbohydrates	Deoxyribose and Deoxynucleoside Catabolism	Ribokinase (EC 2.7.1.15)	NZ_JBBJSS010000003.1	608823	607945
SB1	Carbohydrates	Deoxyribose and Deoxynucleoside Catabolism	Deoxyribose-phosphate aldolase (EC 4.1.2.4)	NZ_JBBJSS010000005.1	99924	99250
SB1	Carbohydrates	Deoxyribose and Deoxynucleoside Catabolism	Purine nucleoside phosphorylase (EC 2.4.2.1)	NZ_JBBJSS010000001.1	149445	148741
SB1	Carbohydrates	Deoxyribose and Deoxynucleoside Catabolism	Pyrimidine-nucleoside phosphorylase (EC 2.4.2.2)	NZ_JBBJSS010000005.1	101247	99946
SB1	Carbohydrates	Fructose utilization	Fructokinase (EC 2.7.1.4)	NZ_JBBJSS010000003.1	346211	345234
SB1	Carbohydrates	Fructose utilization	Phosphotransferase system, phosphocarrier protein HPr	NZ_JBBJSS010000003.1	199304	199038
SB1	Carbohydrates	Fructose utilization	Transaldolase (EC 2.2.1.2)	NZ_JBBJSS010000002.1	277053	277706
SB1	Carbohydrates	Fructose utilization	1-phosphofructokinase (EC 2.7.1.56)	NZ_JBBJSS010000004.1	562249	561335
SB1	Carbohydrates	Fructose utilization	Phosphoenolpyruvate-protein phosphotransferase of PTS system (EC 2.7.3.9)	NZ_JBBJSS010000003.1	199038	197317
SB1	Carbohydrates	Fructose utilization	Transcriptional repressor of the fructose operon, DeoR family	NZ_JBBJSS010000004.1	562998	562246
SB1	Carbohydrates	Glycogen metabolism	Glucose-1-phosphate adenylyltransferase (EC 2.7.7.27)	NZ_JBBJSS010000001.1	1016051	1014900
SB1	Carbohydrates	Glycogen metabolism	Glycogen synthase, ADP-glucose transglucosylase (EC 2.4.1.21)	NZ_JBBJSS010000001.1	1013855	1012425
SB1	Carbohydrates	Glycogen metabolism	Glycogen biosynthesis protein GlgD, glucose-1-phosphate adenylyltransferase family	NZ_JBBJSS010000001.1	1014877	1013852
SB1	Carbohydrates	Glycogen metabolism	1,4-alpha-glucan (glycogen) branching enzyme, GH-13-type (EC 2.4.1.18)	NZ_JBBJSS010000001.1	1017963	1016002
SB1	Carbohydrates	Glycogen metabolism	Glycogen phosphorylase (EC 2.4.1.1)	NZ_JBBJSS010000001.1	1012411	1010000
SB1	Carbohydrates	TCA Cycle	Citrate synthase (si) (EC 2.3.3.1)	NZ_JBBJSS010000001.1	884896	883778
SB1	Carbohydrates	TCA Cycle	Aconitate hydratase (EC 4.2.1.3)	NZ_JBBJSS010000004.1	110463	113183
SB1	Carbohydrates	TCA Cycle	Dihydrolipoamide succinyltransferase component (E2) of 2-oxoglutarate dehydrogenase complex (EC 2.3.1.61)	NZ_JBBJSS010000005.1	201782	200487
SB1	Carbohydrates	TCA Cycle	Succinyl-CoA ligase [ADP-forming] beta chain (EC 6.2.1.5)	NZ_JBBJSS010000001.1	339851	338691
SB1	Carbohydrates	TCA Cycle	Malate:quinone oxidoreductase (EC 1.1.5.4)	NZ_JBBJSS010000005.1	63185	61683
SB1	Carbohydrates	TCA Cycle	Fumarate hydratase class II (EC 4.2.1.2)	NZ_JBBJSS010000004.1	376145	374766
SB1	Carbohydrates	TCA Cycle	Fumarate hydratase class I, aerobic (EC 4.2.1.2)	NZ_JBBJSS010000011.1	30563	29022
SB1	Carbohydrates	TCA Cycle	Isocitrate dehydrogenase [NADP] (EC 1.1.1.42)	NZ_JBBJSS010000001.1	883697	882411
SB1	Carbohydrates	TCA Cycle	Malate dehydrogenase (EC 1.1.1.37)	NZ_JBBJSS010000001.1	882382	881444
SB1	Carbohydrates	TCA Cycle	Dihydrolipoamide dehydrogenase of pyruvate dehydrogenase complex (EC 1.8.1.4)	NZ_JBBJSS010000003.1	155947	154535
SB1	Carbohydrates	TCA Cycle	2-oxoglutarate dehydrogenase E1 component (EC 1.2.4.2)	NZ_JBBJSS010000005.1	204660	201799
SB1	Carbohydrates	TCA Cycle	Succinyl-CoA ligase [ADP-forming] alpha chain (EC 6.2.1.5)	NZ_JBBJSS010000001.1	338672	337770
SB1	Carbohydrates	Glyoxylate bypass	Aconitate hydratase (EC 4.2.1.3)	NZ_JBBJSS010000004.1	110463	113183
SB1	Carbohydrates	Glyoxylate bypass	Malate dehydrogenase (EC 1.1.1.37)	NZ_JBBJSS010000001.1	882382	881444
SB1	Carbohydrates	Glyoxylate bypass	Citrate synthase (si) (EC 2.3.3.1)	NZ_JBBJSS010000001.1	884896	883778
SB1	Carbohydrates	Glyoxylate bypass	Isocitrate lyase (EC 4.1.3.1)	NZ_JBBJSS010000003.1	906749	905466
SB1	Carbohydrates	Glyoxylate bypass	Malate synthase G (EC 2.3.3.9)	NZ_JBBJSS010000005.1	170444	168267
SB1	Carbohydrates	Pentose phosphate pathway	Ribulose-phosphate 3-epimerase (EC 5.1.3.1)	NZ_JBBJSS010000001.1	366428	365772
SB1	Carbohydrates	Pentose phosphate pathway	6-phosphogluconolactonase (EC 3.1.1.31)	NZ_JBBJSS010000011.1	110735	109671
SB1	Carbohydrates	Pentose phosphate pathway	Glucose-6-phosphate 1-dehydrogenase (EC 1.1.1.49)	NZ_JBBJSS010000002.1	293893	295323
SB1	Carbohydrates	Pentose phosphate pathway	Transketolase (EC 2.2.1.1)	NZ_JBBJSS010000001.1	212393	210387
SB1	Carbohydrates	Pentose phosphate pathway	6-phosphogluconate dehydrogenase, decarboxylating (EC 1.1.1.44)	NZ_JBBJSS010000002.1	293665	292766
SB1	Carbohydrates	Pentose phosphate pathway	Transketolase, C-terminal section (EC 2.2.1.1)	NZ_JBBJSS010000008.1	139133	138186
SB1	Carbohydrates	Pentose phosphate pathway	Ribose-phosphate pyrophosphokinase (EC 2.7.6.1)	NZ_JBBJSS010000018.1	30475	29522
SB1	Carbohydrates	Pentose phosphate pathway	Transketolase, N-terminal section (EC 2.2.1.1)	NZ_JBBJSS010000008.1	139966	139133
SB1	Carbohydrates	Pentose phosphate pathway	Transaldolase (EC 2.2.1.2)	NZ_JBBJSS010000002.1	277053	277706
SB1	Carbohydrates	Dihydroxyacetone kinases	Dihydroxyacetone kinase, ATP-dependent (EC 2.7.1.29)	NZ_JBBJSS010000008.1	37422	35659
SB1	Carbohydrates	Dehydrogenase complexes	Dihydrolipoamide acyltransferase component of branched-chain alpha-keto acid dehydrogenase complex (EC 2.3.1.168)	NZ_JBBJSS010000001.1	565797	564538
SB1	Carbohydrates	Dehydrogenase complexes	Dihydrolipoamide succinyltransferase component (E2) of 2-oxoglutarate dehydrogenase complex (EC 2.3.1.61)	NZ_JBBJSS010000005.1	201782	200487
SB1	Carbohydrates	Dehydrogenase complexes	Branched-chain alpha-keto acid dehydrogenase, E1 component, alpha subunit (EC 1.2.4.4)	NZ_JBBJSS010000001.1	567801	566809
SB1	Carbohydrates	Dehydrogenase complexes	Dihydrolipoamide dehydrogenase of acetoin dehydrogenase (EC 1.8.1.4)	NZ_JBBJSS010000009.1	102431	103810
SB1	Carbohydrates	Dehydrogenase complexes	Pyruvate dehydrogenase E1 component beta subunit (EC 1.2.4.1)	NZ_JBBJSS010000003.1	158332	157355
SB1	Carbohydrates	Dehydrogenase complexes	Dihydrolipoamide dehydrogenase of branched-chain alpha-keto acid dehydrogenase (EC 1.8.1.4)	NZ_JBBJSS010000001.1	569243	567822
SB1	Carbohydrates	Dehydrogenase complexes	Dihydrolipoamide acetyltransferase component of pyruvate dehydrogenase complex (EC 2.3.1.12)	NZ_JBBJSS010000003.1	157252	155951
SB1	Carbohydrates	Dehydrogenase complexes	2-oxoglutarate dehydrogenase E1 component (EC 1.2.4.2)	NZ_JBBJSS010000005.1	204660	201799
SB1	Carbohydrates	Dehydrogenase complexes	Cytosol aminopeptidase PepA (EC 3.4.11.1)	NZ_JBBJSS010000007.1	33719	32226
SB1	Carbohydrates	Dehydrogenase complexes	Branched-chain alpha-keto acid dehydrogenase, E1 component, beta subunit (EC 1.2.4.4)	NZ_JBBJSS010000001.1	566796	565813
SB1	Carbohydrates	Dehydrogenase complexes	Pyruvate dehydrogenase E1 component alpha subunit (EC 1.2.4.1)	NZ_JBBJSS010000003.1	159451	158336
SB1	Carbohydrates	Pyruvate Alanine Serine Interconversions	Alanine racemase (EC 5.1.1.1)	NZ_JBBJSS010000002.1	483453	484631
SB1	Carbohydrates	Pyruvate Alanine Serine Interconversions	Valine--pyruvate aminotransferase (EC 2.6.1.66)	NZ_JBBJSS010000004.1	306078	305188
SB1	Carbohydrates	Pyruvate Alanine Serine Interconversions	Branched-chain amino acid aminotransferase (EC 2.6.1.42)	NZ_JBBJSS010000004.1	152103	153176
SB1	Carbohydrates	Pyruvate Alanine Serine Interconversions	L-serine dehydratase, beta subunit (EC 4.3.1.17)	NZ_JBBJSS010000001.1	360804	360142
SB1	Carbohydrates	Pyruvate Alanine Serine Interconversions	Alanine dehydrogenase (EC 1.4.1.1)	NZ_JBBJSS010000001.1	903806	902685
SB1	Carbohydrates	Pyruvate Alanine Serine Interconversions	L-serine dehydratase, alpha subunit (EC 4.3.1.17)	NZ_JBBJSS010000001.1	360062	359175
SB1	Carbohydrates	Pyruvate Alanine Serine Interconversions	L-alanine:glyoxylate aminotransferase (EC 2.6.1.44)	NZ_JBBJSS010000005.1	518695	517445
SB1	Carbohydrates	Pyruvate Alanine Serine Interconversions	D-alanine aminotransferase (EC 2.6.1.21)	NZ_JBBJSS010000001.1	157501	158346
SB1	Carbohydrates	Methylglyoxal Metabolism	Methylglyoxal synthase (EC 4.2.3.3)	NZ_JBBJSS010000003.1	121377	120979
SB1	Carbohydrates	Methylglyoxal Metabolism	Lactoylglutathione lyase (EC 4.4.1.5)	NZ_JBBJSS010000008.1	44445	44011
SB1	Carbohydrates	Methylglyoxal Metabolism	Aldehyde dehydrogenase (EC 1.2.1.3)	NZ_JBBJSS010000003.1	664120	662633
SB1	Carbohydrates	Methylglyoxal Metabolism	Aldehyde dehydrogenase B (EC 1.2.1.22)	NZ_JBBJSS010000004.1	322437	320980
SB1	Carbohydrates	Pyruvate metabolism II: acetyl-CoA, acetogenesis from pyruvate	Acetate kinase (EC 2.7.2.1)	NZ_JBBJSS010000001.1	909800	908610
SB1	Carbohydrates	Pyruvate metabolism II: acetyl-CoA, acetogenesis from pyruvate	Pyruvate dehydrogenase E1 component alpha subunit (EC 1.2.4.1)	NZ_JBBJSS010000003.1	159451	158336
SB1	Carbohydrates	Pyruvate metabolism II: acetyl-CoA, acetogenesis from pyruvate	Dihydrolipoamide acetyltransferase component of pyruvate dehydrogenase complex (EC 2.3.1.12)	NZ_JBBJSS010000003.1	157252	155951
SB1	Carbohydrates	Pyruvate metabolism II: acetyl-CoA, acetogenesis from pyruvate	Pyruvate dehydrogenase E1 component beta subunit (EC 1.2.4.1)	NZ_JBBJSS010000003.1	158332	157355
SB1	Carbohydrates	Pyruvate metabolism II: acetyl-CoA, acetogenesis from pyruvate	Aldehyde dehydrogenase (EC 1.2.1.3)	NZ_JBBJSS010000003.1	664120	662633
SB1	Carbohydrates	Pyruvate metabolism II: acetyl-CoA, acetogenesis from pyruvate	NAD-independent protein deacetylase AcuC	NZ_JBBJSS010000001.1	931882	933045
SB1	Carbohydrates	Pyruvate metabolism II: acetyl-CoA, acetogenesis from pyruvate	Phosphate acetyltransferase (EC 2.3.1.8)	NZ_JBBJSS010000007.1	274759	273788
SB1	Carbohydrates	Pyruvate metabolism II: acetyl-CoA, acetogenesis from pyruvate	NAD-dependent protein deacetylase of SIR2 family	NZ_JBBJSS010000001.1	118273	117554
SB1	Carbohydrates	Pyruvate metabolism II: acetyl-CoA, acetogenesis from pyruvate	Dihydrolipoamide dehydrogenase of pyruvate dehydrogenase complex (EC 1.8.1.4)	NZ_JBBJSS010000003.1	155947	154535
SB1	Carbohydrates	Pyruvate metabolism II: acetyl-CoA, acetogenesis from pyruvate	Acetyltransferase AcuA, acetyl-CoA synthetase inhibitor	NZ_JBBJSS010000001.1	930578	931210
SB1	Carbohydrates	Glycolate, glyoxylate interconversions	Hydroxypyruvate reductase (EC 1.1.1.81)	NZ_JBBJSS010000007.1	47722	46733
SB1	Carbohydrates	Glycolate, glyoxylate interconversions	Glyoxylate reductase (EC 1.1.1.26)	NZ_JBBJSS010000007.1	47722	46733
SB1	Carbohydrates	Glycolate, glyoxylate interconversions	Glycolate dehydrogenase (EC 1.1.99.14), subunit GlcD	NZ_JBBJSS010000005.1	172067	170616
SB1	Carbohydrates	Glycolate, glyoxylate interconversions	Glycolate dehydrogenase (EC 1.1.99.14), iron-sulfur subunit GlcF	NZ_JBBJSS010000004.1	29537	30856
SB1	Carbohydrates	Glycolate, glyoxylate interconversions	Glycolate dehydrogenase (EC 1.1.99.14), FAD-binding subunit GlcE	NZ_JBBJSS010000005.1	174738	173413
SB1	Carbohydrates	Glycolate, glyoxylate interconversions	Glyoxylate reductase (EC 1.1.1.79)	NZ_JBBJSS010000007.1	47722	46733
SB1	Carbohydrates	Pyruvate metabolism I: anaplerotic reactions, PEP	NADP-dependent malic enzyme (EC 1.1.1.40)	NZ_JBBJSS010000001.1	893686	892457
SB1	Carbohydrates	Pyruvate metabolism I: anaplerotic reactions, PEP	Two-component sensor histidine kinase, malate (EC 2.7.3.-)	NZ_JBBJSS010000011.1	81770	80169
SB1	Carbohydrates	Pyruvate metabolism I: anaplerotic reactions, PEP	Phosphoenolpyruvate carboxykinase [ATP] (EC 4.1.1.49)	NZ_JBBJSS010000001.1	980179	981768
SB1	Carbohydrates	Pyruvate metabolism I: anaplerotic reactions, PEP	NAD-dependent malic enzyme (EC 1.1.1.38)	NZ_JBBJSS010000004.1	44274	45977
SB1	Carbohydrates	Pyruvate metabolism I: anaplerotic reactions, PEP	Pyruvate kinase (EC 2.7.1.40)	NZ_JBBJSS010000001.1	889216	887456
SB1	Carbohydrates	Pyruvate metabolism I: anaplerotic reactions, PEP	Phosphoenolpyruvate synthase (EC 2.7.9.2)	NZ_JBBJSS010000009.1	41084	43690
SB1	Carbohydrates	Pyruvate metabolism I: anaplerotic reactions, PEP	Phosphoenolpyruvate carboxylase (EC 4.1.1.31)	NZ_JBBJSS010000003.1	718959	716191
SB1	Carbohydrates	Pyruvate metabolism I: anaplerotic reactions, PEP	Two-component response regulator, malate (EC 2.7.3.-)	NZ_JBBJSS010000011.1	80176	79451
SB1	Carbohydrates	Inositol catabolism	Glyceraldehyde-3-phosphate ketol-isomerase (EC 5.3.1.1)	NZ_JBBJSS010000006.1	337429	336548
SB1	Carbohydrates	Inositol catabolism	Myo-inositol 2-dehydrogenase (EC 1.1.1.18)	NZ_JBBJSS010000004.1	544150	543125
SB1	Carbohydrates	Inositol catabolism	5-keto-2-deoxygluconokinase (EC 2.7.1.92)	NZ_JBBJSS010000006.1	342409	341402
SB1	Carbohydrates	Inositol catabolism	Myo-inositol 2-dehydrogenase 1 (EC 1.1.1.18)	NZ_JBBJSS010000012.1	15784	16806
SB1	Carbohydrates	Inositol catabolism	Predicted transcriptional regulator of the myo-inositol catabolic operon	NZ_JBBJSS010000006.1	336295	335246
SB1	Carbohydrates	Inositol catabolism	5-keto-2-deoxy-D-gluconate-6 phosphate aldolase (EC 4.1.2.29)	NZ_JBBJSS010000006.1	347863	346994
SB1	Carbohydrates	Inositol catabolism	Major myo-inositol transporter IolT	NZ_JBBJSS010000006.1	350178	348760
SB1	Carbohydrates	Inositol catabolism	Transcriptional repressor of the myo-inositol catabolic operon DeoR family	NZ_JBBJSS010000006.1	346613	345858
SB1	Carbohydrates	Inositol catabolism	Inosose dehydratase (EC 4.2.1.44)	NZ_JBBJSS010000003.1	597933	597199
SB1	Carbohydrates	Glycerol and Glycerol-3-phosphate Uptake and Utilization	Glycerol-3-phosphate ABC transporter, permease protein UgpA (TC 3.A.1.1.3)	NZ_JBBJSS010000020.1	28014	28949
SB1	Carbohydrates	Glycerol and Glycerol-3-phosphate Uptake and Utilization	Glycerophosphoryl diester phosphodiesterase (EC 3.1.4.46)	NZ_JBBJSS010000001.1	575951	575223
SB1	Carbohydrates	Glycerol and Glycerol-3-phosphate Uptake and Utilization	Glycerol kinase (EC 2.7.1.30)	NZ_JBBJSS010000012.1	58901	60391
SB1	Carbohydrates	Glycerol and Glycerol-3-phosphate Uptake and Utilization	Aerobic glycerol-3-phosphate dehydrogenase (EC 1.1.5.3)	NZ_JBBJSS010000012.1	60578	62257
SB1	Carbohydrates	Glycerol and Glycerol-3-phosphate Uptake and Utilization	Glycerol-3-phosphate ABC transporter, permease protein UgpE (TC 3.A.1.1.3)	NZ_JBBJSS010000020.1	28946	29758
SB1	Carbohydrates	Glycerol and Glycerol-3-phosphate Uptake and Utilization	Glycerol uptake facilitator protein	NZ_JBBJSS010000012.1	58006	58833
SB1	Carbohydrates	Glycerol and Glycerol-3-phosphate Uptake and Utilization	Glycerol-3-phosphate dehydrogenase [NAD(P)+] (EC 1.1.1.94)	NZ_JBBJSS010000001.1	472246	471215
SB1	Carbohydrates	Carbon storage regulator	Flagellar assembly factor FliW	NZ_JBBJSS010000007.1	181412	180990
SB1	Carbohydrates	Carbon storage regulator	Carbon storage regulator	NZ_JBBJSS010000007.1	180965	180735
SB1	Carbohydrates	Sucrose utilization	Sucrose permease, major facilitator superfamily	NZ_JBBJSS010000008.1	197621	196380
SB1	Carbohydrates	Sucrose utilization	Sucrose operon repressor ScrR, LacI family	NZ_JBBJSS010000006.1	138231	137158
SB1	Carbohydrates	Sucrose utilization	Sucrose-6-phosphate hydrolase (EC 3.2.1.26)	NZ_JBBJSS010000008.1	185026	181448
SB1	Carbohydrates	Sucrose utilization	Fructokinase (EC 2.7.1.4)	NZ_JBBJSS010000003.1	346211	345234
SB1	Carbohydrates	Lactose and Galactose Uptake and Utilization	Aldose 1-epimerase (EC 5.1.3.3)	NZ_JBBJSS010000009.1	74766	75821
SB1	Carbohydrates	Lactose and Galactose Uptake and Utilization	UDP-glucose 4-epimerase (EC 5.1.3.2)	NZ_JBBJSS010000003.1	413724	412774
SB1	Carbohydrates	Lactose and Galactose Uptake and Utilization	Galactokinase (EC 2.7.1.6)	NZ_JBBJSS010000003.1	841410	840232
SB1	Carbohydrates	Lactose and Galactose Uptake and Utilization	Galactose-1-phosphate uridylyltransferase (EC 2.7.7.10)	NZ_JBBJSS010000003.1	242032	242799
SB1	Carbohydrates	Acetolactate synthase subunits	Acetolactate synthase small subunit (EC 2.2.1.6)	NZ_JBBJSS010000001.1	812724	812212
SB1	Carbohydrates	Acetolactate synthase subunits	Acetolactate synthase large subunit (EC 2.2.1.6)	NZ_JBBJSS010000001.1	814427	812721
SB1	Carbohydrates	Butanol Biosynthesis	Acetyl-CoA acetyltransferase (EC 2.3.1.9)	NZ_JBBJSS010000001.1	532959	531772
SB1	Carbohydrates	Butanol Biosynthesis	Enoyl-CoA hydratase (EC 4.2.1.17)	NZ_JBBJSS010000001.1	844332	843559
SB1	Carbohydrates	Butanol Biosynthesis	Alcohol dehydrogenase (EC 1.1.1.1)	NZ_JBBJSS010000004.1	22911	24101
SB1	Carbohydrates	Butanol Biosynthesis	3-hydroxybutyryl-CoA dehydrogenase (EC 1.1.1.157)	NZ_JBBJSS010000004.1	337955	337071
SB1	Carbohydrates	Acetoin, butanediol metabolism	Alpha-acetolactate decarboxylase (EC 4.1.1.5)	NZ_JBBJSS010000003.1	744054	744767
SB1	Carbohydrates	Acetoin, butanediol metabolism	Transcriptional activator of acetoin dehydrogenase operon AcoR	NZ_JBBJSS010000009.1	104075	105952
SB1	Carbohydrates	Acetoin, butanediol metabolism	Acetolactate synthase small subunit (EC 2.2.1.6)	NZ_JBBJSS010000001.1	812724	812212
SB1	Carbohydrates	Acetoin, butanediol metabolism	Acetolactate synthase, catabolic (EC 2.2.1.6)	NZ_JBBJSS010000003.1	742361	744037
SB1	Carbohydrates	Acetoin, butanediol metabolism	2,3-butanediol dehydrogenase, R-alcohol forming, (R)- and (S)-acetoin-specific (EC 1.1.1.4)	NZ_JBBJSS010000006.1	301601	302647
SB1	Carbohydrates	Acetoin, butanediol metabolism	Acetolactate synthase large subunit (EC 2.2.1.6)	NZ_JBBJSS010000001.1	814427	812721
SB1	Carbohydrates	Acetoin, butanediol metabolism	Dihydrolipoamide dehydrogenase of acetoin dehydrogenase (EC 1.8.1.4)	NZ_JBBJSS010000009.1	102431	103810
SB1	Carbohydrates	Acetyl-CoA fermentation to Butyrate	Acetyl-CoA acetyltransferase (EC 2.3.1.9)	NZ_JBBJSS010000001.1	532959	531772
SB1	Carbohydrates	Acetyl-CoA fermentation to Butyrate	Electron transfer flavoprotein, alpha subunit	NZ_JBBJSS010000001.1	842733	841753
SB1	Carbohydrates	Acetyl-CoA fermentation to Butyrate	Acetoacetyl-CoA reductase (EC 1.1.1.36)	NZ_JBBJSS010000003.1	274245	273502
SB1	Carbohydrates	Acetyl-CoA fermentation to Butyrate	3-hydroxyacyl-CoA dehydrogenase (EC 1.1.1.35)	NZ_JBBJSS010000004.1	337955	337071
SB1	Carbohydrates	Acetyl-CoA fermentation to Butyrate	3-hydroxybutyrate dehydrogenase (EC 1.1.1.30)	NZ_JBBJSS010000004.1	356797	356021
SB1	Carbohydrates	Acetyl-CoA fermentation to Butyrate	Electron transfer flavoprotein, beta subunit	NZ_JBBJSS010000001.1	843540	842767
SB1	Carbohydrates	Acetyl-CoA fermentation to Butyrate	3-hydroxybutyryl-CoA dehydrogenase (EC 1.1.1.157)	NZ_JBBJSS010000004.1	337955	337071
SB1	Carbohydrates	Acetyl-CoA fermentation to Butyrate	Enoyl-CoA hydratase (EC 4.2.1.17)	NZ_JBBJSS010000001.1	844332	843559
SB1	Carbohydrates	Fermentations: Lactate	L-lactate dehydrogenase (EC 1.1.1.27)	NZ_JBBJSS010000012.1	46957	46001
SB1	Carbohydrates	Fermentations: Lactate	Phosphate acetyltransferase (EC 2.3.1.8)	NZ_JBBJSS010000007.1	274759	273788
SB1	Carbohydrates	Fermentations: Lactate	Acetate kinase (EC 2.7.2.1)	NZ_JBBJSS010000001.1	909800	908610
SB1	Carbohydrates	Serine-glyoxylate cycle	Aconitate hydratase (EC 4.2.1.3)	NZ_JBBJSS010000004.1	110463	113183
SB1	Carbohydrates	Serine-glyoxylate cycle	Succinyl-CoA:3-ketoacid-coenzyme A transferase subunit B (EC 2.8.3.5)	NZ_JBBJSS010000001.1	530823	530155
SB1	Carbohydrates	Serine-glyoxylate cycle	Methylcrotonyl-CoA carboxylase carboxyl transferase subunit (EC 6.4.1.4)	NZ_JBBJSS010000001.1	429831	428290
SB1	Carbohydrates	Serine-glyoxylate cycle	Citrate synthase (si) (EC 2.3.3.1)	NZ_JBBJSS010000001.1	884896	883778
SB1	Carbohydrates	Serine-glyoxylate cycle	Isocitrate lyase (EC 4.1.3.1)	NZ_JBBJSS010000003.1	906749	905466
SB1	Carbohydrates	Serine-glyoxylate cycle	Succinyl-CoA ligase [ADP-forming] beta chain (EC 6.2.1.5)	NZ_JBBJSS010000001.1	339851	338691
SB1	Carbohydrates	Serine-glyoxylate cycle	Succinyl-CoA:3-ketoacid-coenzyme A transferase subunit A (EC 2.8.3.5)	NZ_JBBJSS010000001.1	531533	530844
SB1	Carbohydrates	Serine-glyoxylate cycle	Propionyl-CoA carboxylase beta chain (EC 6.4.1.3)	NZ_JBBJSS010000001.1	553595	552045
SB1	Carbohydrates	Serine-glyoxylate cycle	Serine hydroxymethyltransferase (EC 2.1.2.1)	NZ_JBBJSS010000007.1	230964	229720
SB1	Carbohydrates	Serine-glyoxylate cycle	Glycerate kinase (EC 2.7.1.31)	NZ_JBBJSS010000005.1	83030	81894
SB1	Carbohydrates	Serine-glyoxylate cycle	5-formyltetrahydrofolate cyclo-ligase (EC 6.3.3.2)	NZ_JBBJSS010000001.1	627191	626625
SB1	Carbohydrates	Serine-glyoxylate cycle	Succinyl-CoA ligase [ADP-forming] alpha chain (EC 6.2.1.5)	NZ_JBBJSS010000001.1	338672	337770
SB1	Carbohydrates	Serine-glyoxylate cycle	Methylenetetrahydrofolate dehydrogenase (NADP+) (EC 1.5.1.5)	NZ_JBBJSS010000009.1	299654	300508
SB1	Carbohydrates	Serine-glyoxylate cycle	Enolase (EC 4.2.1.11)	NZ_JBBJSS010000007.1	117216	115921
SB1	Carbohydrates	Serine-glyoxylate cycle	Methylmalonyl-CoA mutase (EC 5.4.99.2)	NZ_JBBJSS010000007.1	251904	248662
SB1	Carbohydrates	Serine-glyoxylate cycle	polyhydroxyalkanoate synthesis repressor PhaR	NZ_JBBJSS010000003.1	274926	274327
SB1	Carbohydrates	Serine-glyoxylate cycle	3-ketoacyl-CoA thiolase (EC 2.3.1.16)	NZ_JBBJSS010000004.1	171569	170703
SB1	Carbohydrates	Serine-glyoxylate cycle	Serine--pyruvate aminotransferase (EC 2.6.1.51)	NZ_JBBJSS010000005.1	518695	517445
SB1	Carbohydrates	Serine-glyoxylate cycle	Acetyl-CoA acetyltransferase (EC 2.3.1.9)	NZ_JBBJSS010000001.1	532959	531772
SB1	Carbohydrates	Serine-glyoxylate cycle	Acetoacetyl-CoA reductase (EC 1.1.1.36)	NZ_JBBJSS010000003.1	274245	273502
SB1	Carbohydrates	Serine-glyoxylate cycle	Formate--tetrahydrofolate ligase (EC 6.3.4.3)	NZ_JBBJSS010000009.1	169987	171675
SB1	Carbohydrates	Serine-glyoxylate cycle	Fumarate hydratase class I, aerobic (EC 4.2.1.2)	NZ_JBBJSS010000011.1	30563	29022
SB1	Carbohydrates	Serine-glyoxylate cycle	Malate dehydrogenase (EC 1.1.1.37)	NZ_JBBJSS010000001.1	882382	881444
SB1	Carbohydrates	Serine-glyoxylate cycle	cytosolic long-chain acyl-CoA thioester hydrolase family protein	NZ_JBBJSS010000001.1	40674	41192
SB1	Carbohydrates	Serine-glyoxylate cycle	Methenyltetrahydrofolate cyclohydrolase (EC 3.5.4.9)	NZ_JBBJSS010000009.1	299654	300508
SB1	Carbohydrates	Serine-glyoxylate cycle	Phosphoenolpyruvate carboxykinase [ATP] (EC 4.1.1.49)	NZ_JBBJSS010000001.1	980179	981768
SB1	Carbohydrates	Serine-glyoxylate cycle	5,10-methylenetetrahydrofolate reductase (EC 1.5.1.20)	NZ_JBBJSS010000003.1	208438	210276
SB1	Carbohydrates	One-carbon metabolism by tetrahydropterines	Methenyltetrahydrofolate cyclohydrolase (EC 3.5.4.9)	NZ_JBBJSS010000009.1	299654	300508
SB1	Carbohydrates	One-carbon metabolism by tetrahydropterines	5,10-methylenetetrahydrofolate reductase (EC 1.5.1.20)	NZ_JBBJSS010000003.1	208438	210276
SB1	Carbohydrates	One-carbon metabolism by tetrahydropterines	Formyltetrahydrofolate deformylase (EC 3.5.1.10)	NZ_JBBJSS010000001.1	182339	181437
SB1	Carbohydrates	One-carbon metabolism by tetrahydropterines	5-formyltetrahydrofolate cyclo-ligase (EC 6.3.3.2)	NZ_JBBJSS010000001.1	627191	626625
SB1	Carbohydrates	One-carbon metabolism by tetrahydropterines	Formate--tetrahydrofolate ligase (EC 6.3.4.3)	NZ_JBBJSS010000009.1	169987	171675
SB1	Carbohydrates	One-carbon metabolism by tetrahydropterines	Methylenetetrahydrofolate dehydrogenase (NADP+) (EC 1.5.1.5)	NZ_JBBJSS010000009.1	299654	300508
SB8	Carbohydrates	Alpha-acetolactate operon	Alpha-acetolactate decarboxylase (EC 4.1.1.5)	NZ_JBBJSR010000010.1	49709	48936
SB8	Carbohydrates	Alpha-acetolactate operon	Acetolactate synthase, catabolic (EC 2.2.1.6)	NZ_JBBJSR010000010.1	51466	49754
SB8	Carbohydrates	Glycerate metabolism	D-glycerate transporter (predicted)	NZ_JBBJSR010000006.1	407978	406707
SB8	Carbohydrates	Glycerate metabolism	2-hydroxy-3-oxopropionate reductase (EC 1.1.1.60)	NZ_JBBJSR010000002.1	568948	569826
SB8	Carbohydrates	Glycerate metabolism	Pyruvate kinase (EC 2.7.1.40)	NZ_JBBJSR010000003.1	123623	124690
SB8	Carbohydrates	Glycerate metabolism	Hydroxypyruvate reductase (EC 1.1.1.81)	NZ_JBBJSR010000006.1	222136	221171
SB8	Carbohydrates	Glycerate metabolism	Glycerate kinase (EC 2.7.1.31)	NZ_JBBJSR010000006.1	406684	405548
SB8	Carbohydrates	TCA Cycle	2-oxoglutarate dehydrogenase E1 component (EC 1.2.4.2)	NZ_JBBJSR010000001.1	375162	377984
SB8	Carbohydrates	TCA Cycle	Succinyl-CoA ligase [ADP-forming] alpha chain (EC 6.2.1.5)	NZ_JBBJSR010000002.1	722128	723051
SB8	Carbohydrates	TCA Cycle	Isocitrate dehydrogenase [NADP] (EC 1.1.1.42)	NZ_JBBJSR010000004.1	614161	612893
SB8	Carbohydrates	TCA Cycle	Malate dehydrogenase (EC 1.1.1.37)	NZ_JBBJSR010000004.1	612757	611822
SB8	Carbohydrates	TCA Cycle	Dihydrolipoamide dehydrogenase of pyruvate dehydrogenase complex (EC 1.8.1.4)	NZ_JBBJSR010000002.1	599899	601308
SB8	Carbohydrates	TCA Cycle	Succinyl-CoA ligase [ADP-forming] beta chain (EC 6.2.1.5)	NZ_JBBJSR010000002.1	720954	722147
SB8	Carbohydrates	TCA Cycle	Fumarate hydratase class I, aerobic (EC 4.2.1.2)	NZ_JBBJSR010000007.1	85132	83603
SB8	Carbohydrates	TCA Cycle	Fumarate hydratase class II (EC 4.2.1.2)	NZ_JBBJSR010000001.1	824034	822577
SB8	Carbohydrates	TCA Cycle	Malate:quinone oxidoreductase (EC 1.1.5.4)	NZ_JBBJSR010000001.1	280105	281607
SB8	Carbohydrates	TCA Cycle	Citrate synthase (si) (EC 2.3.3.1)	NZ_JBBJSR010000004.1	615486	614371
SB8	Carbohydrates	TCA Cycle	Dihydrolipoamide succinyltransferase component (E2) of 2-oxoglutarate dehydrogenase complex (EC 2.3.1.61)	NZ_JBBJSR010000001.1	378000	379256
SB8	Carbohydrates	TCA Cycle	Aconitate hydratase (EC 4.2.1.3)	NZ_JBBJSR010000001.1	338666	341371
SB8	Carbohydrates	Dehydrogenase complexes	Dihydrolipoamide acetyltransferase component of pyruvate dehydrogenase complex (EC 2.3.1.12)	NZ_JBBJSR010000002.1	598578	599894
SB8	Carbohydrates	Dehydrogenase complexes	Dihydrolipoamide dehydrogenase of branched-chain alpha-keto acid dehydrogenase (EC 1.8.1.4)	NZ_JBBJSR010000004.1	204436	203015
SB8	Carbohydrates	Dehydrogenase complexes	Pyruvate dehydrogenase E1 component beta subunit (EC 1.2.4.1)	NZ_JBBJSR010000002.1	597532	598509
SB8	Carbohydrates	Dehydrogenase complexes	Pyruvate dehydrogenase E1 component alpha subunit (EC 1.2.4.1)	NZ_JBBJSR010000002.1	596413	597528
SB8	Carbohydrates	Dehydrogenase complexes	Branched-chain alpha-keto acid dehydrogenase, E1 component, beta subunit (EC 1.2.4.4)	NZ_JBBJSR010000004.1	201954	200971
SB8	Carbohydrates	Dehydrogenase complexes	Cytosol aminopeptidase PepA (EC 3.4.11.1)	NZ_JBBJSR010000003.1	50198	48696
SB8	Carbohydrates	Dehydrogenase complexes	2-oxoglutarate dehydrogenase E1 component (EC 1.2.4.2)	NZ_JBBJSR010000001.1	375162	377984
SB8	Carbohydrates	Dehydrogenase complexes	Dihydrolipoamide acyltransferase component of branched-chain alpha-keto acid dehydrogenase complex (EC 2.3.1.168)	NZ_JBBJSR010000004.1	200945	199662
SB8	Carbohydrates	Dehydrogenase complexes	Dihydrolipoamide succinyltransferase component (E2) of 2-oxoglutarate dehydrogenase complex (EC 2.3.1.61)	NZ_JBBJSR010000001.1	378000	379256
SB8	Carbohydrates	Dehydrogenase complexes	Dihydrolipoamide dehydrogenase of acetoin dehydrogenase (EC 1.8.1.4)	NZ_JBBJSR010000001.1	627748	626351
SB8	Carbohydrates	Dehydrogenase complexes	Branched-chain alpha-keto acid dehydrogenase, E1 component, alpha subunit (EC 1.2.4.4)	NZ_JBBJSR010000004.1	203018	201969
SB8	Carbohydrates	Pentose phosphate pathway	Transketolase, N-terminal section (EC 2.2.1.1)	NZ_JBBJSR010000003.1	201584	200754
SB8	Carbohydrates	Pentose phosphate pathway	Transaldolase (EC 2.2.1.2)	NZ_JBBJSR010000007.1	69323	68652
SB8	Carbohydrates	Pentose phosphate pathway	Ribose-phosphate pyrophosphokinase (EC 2.7.6.1)	NZ_JBBJSR010000002.1	396544	395585
SB8	Carbohydrates	Pentose phosphate pathway	Transketolase, C-terminal section (EC 2.2.1.1)	NZ_JBBJSR010000003.1	200757	199792
SB8	Carbohydrates	Pentose phosphate pathway	6-phosphogluconate dehydrogenase, decarboxylating (EC 1.1.1.44)	NZ_JBBJSR010000002.1	256047	256943
SB8	Carbohydrates	Pentose phosphate pathway	Transketolase (EC 2.2.1.1)	NZ_JBBJSR010000001.1	300614	302623
SB8	Carbohydrates	Pentose phosphate pathway	Ribulose-phosphate 3-epimerase (EC 5.1.3.1)	NZ_JBBJSR010000002.1	286895	286248
SB8	Carbohydrates	Pentose phosphate pathway	Glucose-6-phosphate 1-dehydrogenase (EC 1.1.1.49)	NZ_JBBJSR010000003.1	169954	168452
SB8	Carbohydrates	Pentose phosphate pathway	6-phosphogluconolactonase (EC 3.1.1.31)	NZ_JBBJSR010000007.1	20497	21555
SB8	Carbohydrates	Pyruvate metabolism II: acetyl-CoA, acetogenesis from pyruvate	Dihydrolipoamide dehydrogenase of pyruvate dehydrogenase complex (EC 1.8.1.4)	NZ_JBBJSR010000002.1	599899	601308
SB8	Carbohydrates	Pyruvate metabolism II: acetyl-CoA, acetogenesis from pyruvate	NAD-dependent protein deacetylase of SIR2 family	NZ_JBBJSR010000002.1	534754	535476
SB8	Carbohydrates	Pyruvate metabolism II: acetyl-CoA, acetogenesis from pyruvate	Aldehyde dehydrogenase (EC 1.2.1.3)	NZ_JBBJSR010000001.1	589497	590954
SB8	Carbohydrates	Pyruvate metabolism II: acetyl-CoA, acetogenesis from pyruvate	Acetaldehyde dehydrogenase (EC 1.2.1.10)	NZ_JBBJSR010000003.1	247459	244850
SB8	Carbohydrates	Pyruvate metabolism II: acetyl-CoA, acetogenesis from pyruvate	Phosphate acetyltransferase (EC 2.3.1.8)	NZ_JBBJSR010000003.1	627451	626474
SB8	Carbohydrates	Pyruvate metabolism II: acetyl-CoA, acetogenesis from pyruvate	Pyruvate dehydrogenase E1 component beta subunit (EC 1.2.4.1)	NZ_JBBJSR010000002.1	597532	598509
SB8	Carbohydrates	Pyruvate metabolism II: acetyl-CoA, acetogenesis from pyruvate	Dihydrolipoamide acetyltransferase component of pyruvate dehydrogenase complex (EC 2.3.1.12)	NZ_JBBJSR010000002.1	598578	599894
SB8	Carbohydrates	Pyruvate metabolism II: acetyl-CoA, acetogenesis from pyruvate	Acetate kinase (EC 2.7.2.1)	NZ_JBBJSR010000004.1	642796	641606
SB8	Carbohydrates	Pyruvate metabolism II: acetyl-CoA, acetogenesis from pyruvate	Pyruvate dehydrogenase E1 component alpha subunit (EC 1.2.4.1)	NZ_JBBJSR010000002.1	596413	597528
SB8	Carbohydrates	Methylglyoxal Metabolism	Aldehyde dehydrogenase (EC 1.2.1.3)	NZ_JBBJSR010000001.1	589497	590954
SB8	Carbohydrates	Methylglyoxal Metabolism	Methylglyoxal synthase (EC 4.2.3.3)	NZ_JBBJSR010000004.1	102635	102213
SB8	Carbohydrates	Pyruvate Alanine Serine Interconversions	Alanine racemase (EC 5.1.1.1)	NZ_JBBJSR010000009.1	134885	136042
SB8	Carbohydrates	Pyruvate Alanine Serine Interconversions	Branched-chain amino acid aminotransferase (EC 2.6.1.42)	NZ_JBBJSR010000001.1	434487	435557
SB8	Carbohydrates	Pyruvate Alanine Serine Interconversions	L-serine dehydratase, beta subunit (EC 4.3.1.17)	NZ_JBBJSR010000002.1	696580	697242
SB8	Carbohydrates	Pyruvate Alanine Serine Interconversions	Alanine dehydrogenase (EC 1.4.1.1)	NZ_JBBJSR010000003.1	675460	674324
SB8	Carbohydrates	Pyruvate Alanine Serine Interconversions	D-alanine aminotransferase (EC 2.6.1.21)	NZ_JBBJSR010000004.1	698120	697263
SB8	Carbohydrates	Pyruvate Alanine Serine Interconversions	L-alanine:glyoxylate aminotransferase (EC 2.6.1.44)	NZ_JBBJSR010000003.1	254698	253457
SB8	Carbohydrates	Pyruvate Alanine Serine Interconversions	L-serine dehydratase, alpha subunit (EC 4.3.1.17)	NZ_JBBJSR010000002.1	697260	698144
SB8	Carbohydrates	Pyruvate metabolism I: anaplerotic reactions, PEP	Pyruvate kinase (EC 2.7.1.40)	NZ_JBBJSR010000003.1	123623	124690
SB8	Carbohydrates	Pyruvate metabolism I: anaplerotic reactions, PEP	Two-component sensor histidine kinase, malate (EC 2.7.3.-)	NZ_JBBJSR010000003.1	548031	546433
SB8	Carbohydrates	Pyruvate metabolism I: anaplerotic reactions, PEP	NADP-dependent malic enzyme (EC 1.1.1.40)	NZ_JBBJSR010000003.1	260536	259304
SB8	Carbohydrates	Pyruvate metabolism I: anaplerotic reactions, PEP	NAD-dependent malic enzyme (EC 1.1.1.38)	NZ_JBBJSR010000004.1	212151	210454
SB8	Carbohydrates	Pyruvate metabolism I: anaplerotic reactions, PEP	Two-component response regulator, malate (EC 2.7.3.-)	NZ_JBBJSR010000003.1	546436	545729
SB8	Carbohydrates	Pyruvate metabolism I: anaplerotic reactions, PEP	Phosphoenolpyruvate carboxylase (EC 4.1.1.31)	NZ_JBBJSR010000001.1	696162	693403
SB8	Carbohydrates	Glycolate, glyoxylate interconversions	Glyoxylate reductase (EC 1.1.1.79)	NZ_JBBJSR010000006.1	222136	221171
SB8	Carbohydrates	Glycolate, glyoxylate interconversions	Glyoxylate reductase (EC 1.1.1.26)	NZ_JBBJSR010000006.1	222136	221171
SB8	Carbohydrates	Glycolate, glyoxylate interconversions	Hydroxypyruvate reductase (EC 1.1.1.81)	NZ_JBBJSR010000006.1	222136	221171
SB8	Carbohydrates	Glycolate, glyoxylate interconversions	Phosphoglycolate phosphatase (EC 3.1.3.18)	NZ_JBBJSR010000001.1	23883	25118
SB8	Carbohydrates	Glycogen metabolism	Glycogen phosphorylase (EC 2.4.1.1)	NZ_JBBJSR010000004.1	744090	741685
SB8	Carbohydrates	Glycogen metabolism	1,4-alpha-glucan (glycogen) branching enzyme, GH-13-type (EC 2.4.1.18)	NZ_JBBJSR010000004.1	749611	747677
SB8	Carbohydrates	Glycogen metabolism	Glycogen biosynthesis protein GlgD, glucose-1-phosphate adenylyltransferase family	NZ_JBBJSR010000004.1	746556	745528
SB8	Carbohydrates	Glycogen metabolism	Glycogen synthase, ADP-glucose transglucosylase (EC 2.4.1.21)	NZ_JBBJSR010000004.1	745531	744080
SB8	Carbohydrates	Glycogen metabolism	Glucose-1-phosphate adenylyltransferase (EC 2.7.7.27)	NZ_JBBJSR010000003.1	298190	299356
SB8	Carbohydrates	D-galactarate, D-glucarate and D-glycerate catabolism	Glycerate kinase (EC 2.7.1.31)	NZ_JBBJSR010000006.1	406684	405548
SB8	Carbohydrates	D-galactarate, D-glucarate and D-glycerate catabolism	Sugar diacid utilization regulator SdaR	NZ_JBBJSR010000006.1	409220	408099
SB8	Carbohydrates	D-galactarate, D-glucarate and D-glycerate catabolism	2-hydroxy-3-oxopropionate reductase (EC 1.1.1.60)	NZ_JBBJSR010000002.1	568948	569826
SB8	Carbohydrates	D-galactarate, D-glucarate and D-glycerate catabolism	D-glycerate transporter (predicted)	NZ_JBBJSR010000006.1	407978	406707
SB8	Carbohydrates	Mannose Metabolism	Mannose-6-phosphate isomerase (EC 5.3.1.8)	NZ_JBBJSR010000001.1	615357	614410
SB8	Carbohydrates	Mannose Metabolism	Putative regulator of the mannose operon, ManO	NZ_JBBJSR010000006.1	217114	216743
SB8	Carbohydrates	Fructose utilization	Transaldolase (EC 2.2.1.2)	NZ_JBBJSR010000007.1	69323	68652
SB8	Carbohydrates	Fructose utilization	Phosphoenolpyruvate-protein phosphotransferase of PTS system (EC 2.7.3.9)	NZ_JBBJSR010000002.1	566976	568694
SB8	Carbohydrates	Fructose utilization	1-phosphofructokinase (EC 2.7.1.56)	NZ_JBBJSR010000001.1	758011	757106
SB8	Carbohydrates	Fructose utilization	Fructokinase (EC 2.7.1.4)	NZ_JBBJSR010000003.1	105702	104713
SB8	Carbohydrates	Fructose utilization	Phosphotransferase system, phosphocarrier protein HPr	NZ_JBBJSR010000002.1	515985	516251
SB8	Carbohydrates	Fructose utilization	Transcriptional repressor of the fructose operon, DeoR family	NZ_JBBJSR010000001.1	758760	758008
SB8	Carbohydrates	D-gluconate and ketogluconates metabolism	Gluconate permease, Bsu4004 homolog	NZ_JBBJSR010000003.1	515930	514581
SB8	Carbohydrates	D-gluconate and ketogluconates metabolism	Gluconate permease	NZ_JBBJSR010000002.1	253660	254991
SB8	Carbohydrates	D-gluconate and ketogluconates metabolism	Glucose 1-dehydrogenase (EC 1.1.1.47)	NZ_JBBJSR010000002.1	481881	482666
SB8	Carbohydrates	D-gluconate and ketogluconates metabolism	Gluconokinase (EC 2.7.1.12)	NZ_JBBJSR010000002.1	258526	256982
SB8	Carbohydrates	D-gluconate and ketogluconates metabolism	High-affinity gluconate transporter GntT	NZ_JBBJSR010000005.1	173679	173113
SB8	Carbohydrates	D-gluconate and ketogluconates metabolism	6-phosphogluconate dehydrogenase, decarboxylating (EC 1.1.1.44)	NZ_JBBJSR010000002.1	256047	256943
SB8	Carbohydrates	Deoxyribose and Deoxynucleoside Catabolism	Ribokinase (EC 2.7.1.15)	NZ_JBBJSR010000006.1	387596	386727
SB8	Carbohydrates	Deoxyribose and Deoxynucleoside Catabolism	Phosphopentomutase (EC 5.4.2.7)	NZ_JBBJSR010000004.1	177446	176262
SB8	Carbohydrates	Deoxyribose and Deoxynucleoside Catabolism	Pyrimidine-nucleoside phosphorylase (EC 2.4.2.2)	NZ_JBBJSR010000004.1	175407	174097
SB8	Carbohydrates	Deoxyribose and Deoxynucleoside Catabolism	Purine nucleoside phosphorylase (EC 2.4.2.1)	NZ_JBBJSR010000004.1	5176	4475
SB8	Carbohydrates	Deoxyribose and Deoxynucleoside Catabolism	Deoxyribose-phosphate aldolase (EC 4.1.2.4)	NZ_JBBJSR010000004.1	329953	329282
SB8	Carbohydrates	L-Arabinose utilization	Arabinan endo-1,5-alpha-L-arabinosidase (EC 3.2.1.99)	NZ_JBBJSR010000001.1	104460	105422
SB8	Carbohydrates	L-Arabinose utilization	L-arabinose isomerase (EC 5.3.1.4)	NZ_JBBJSR010000002.1	310980	312470
SB8	Carbohydrates	L-Arabinose utilization	L-ribulose-5-phosphate 4-epimerase (EC 5.1.3.4)	NZ_JBBJSR010000002.1	310233	310958
SB8	Carbohydrates	L-Arabinose utilization	Ribulokinase (EC 2.7.1.16)	NZ_JBBJSR010000002.1	308546	310249
SB8	Carbohydrates	Xylose utilization	Xylose-responsive transcription regulator, ROK family	NZ_JBBJSR010000002.1	444807	443638
SB8	Carbohydrates	Xylose utilization	Xylose isomerase (EC 5.3.1.5)	NZ_JBBJSR010000002.1	445078	446409
SB8	Carbohydrates	Xylose utilization	Xylose ABC transporter, ATP-binding component	NZ_JBBJSR010000002.1	439906	440802
SB8	Carbohydrates	Xylose utilization	Xylulose kinase (EC 2.7.1.17)	NZ_JBBJSR010000002.1	446484	447974
SB8	Carbohydrates	Xylose utilization	Xylose ABC transporter, substrate-binding component	NZ_JBBJSR010000002.1	437626	438933
SB8	Carbohydrates	Xylose utilization	Xyloside transporter XynT	NZ_JBBJSR010000003.1	788610	787225
SB8	Carbohydrates	D-ribose utilization	Ribokinase (EC 2.7.1.15)	NZ_JBBJSR010000006.1	387596	386727
SB8	Carbohydrates	D-ribose utilization	Ribose operon repressor	NZ_JBBJSR010000006.1	388584	387598
SB8	Carbohydrates	D-galactarate, D-glucarate and D-glycerate catabolism - gjo	Sugar diacid utilization regulator SdaR	NZ_JBBJSR010000006.1	409220	408099
SB8	Carbohydrates	D-galactarate, D-glucarate and D-glycerate catabolism - gjo	2-hydroxy-3-oxopropionate reductase (EC 1.1.1.60)	NZ_JBBJSR010000002.1	568948	569826
SB8	Carbohydrates	D-galactarate, D-glucarate and D-glycerate catabolism - gjo	D-glycerate transporter (predicted)	NZ_JBBJSR010000006.1	407978	406707
SB8	Carbohydrates	D-galactarate, D-glucarate and D-glycerate catabolism - gjo	Glycerate kinase (EC 2.7.1.31)	NZ_JBBJSR010000006.1	406684	405548
SB8	Carbohydrates	Chitin and N-acetylglucosamine utilization	N-acetylglucosamine-6-phosphate deacetylase (EC 3.5.1.25)	NZ_JBBJSR010000002.1	266226	267431
SB8	Carbohydrates	Chitin and N-acetylglucosamine utilization	Glucosamine-6-phosphate deaminase (EC 3.5.99.6)	NZ_JBBJSR010000002.1	267431	268189
SB8	Carbohydrates	Chitin and N-acetylglucosamine utilization	Predicted transcriptional regulator of N-Acetylglucosamine utilization, GntR family	NZ_JBBJSR010000002.1	268179	268895
SB8	Carbohydrates	Glycerol and Glycerol-3-phosphate Uptake and Utilization	Aerobic glycerol-3-phosphate dehydrogenase (EC 1.1.5.3)	NZ_JBBJSR010000001.1	890453	888774
SB8	Carbohydrates	Glycerol and Glycerol-3-phosphate Uptake and Utilization	Glycerol uptake facilitator protein	NZ_JBBJSR010000001.1	892995	892177
SB8	Carbohydrates	Glycerol and Glycerol-3-phosphate Uptake and Utilization	Glycerol kinase (EC 2.7.1.30)	NZ_JBBJSR010000001.1	892120	890627
SB8	Carbohydrates	Glycerol and Glycerol-3-phosphate Uptake and Utilization	Glycerol-3-phosphate dehydrogenase [NAD(P)+] (EC 1.1.1.94)	NZ_JBBJSR010000004.1	126802	125753
SB8	Carbohydrates	Glycerol and Glycerol-3-phosphate Uptake and Utilization	Glycerophosphoryl diester phosphodiesterase (EC 3.1.4.46)	NZ_JBBJSR010000004.1	208114	207395
SB8	Carbohydrates	Glycerol and Glycerol-3-phosphate Uptake and Utilization	Glycerol-3-phosphate responsive antiterminator (mRNA-binding)	NZ_JBBJSR010000001.1	893749	893207
SB8	Carbohydrates	Inositol catabolism	Inosose dehydratase (EC 4.2.1.44)	NZ_JBBJSR010000001.1	606450	605704
SB8	Carbohydrates	Inositol catabolism	Transcriptional repressor of the myo-inositol catabolic operon DeoR family	NZ_JBBJSR010000002.1	477831	477064
SB8	Carbohydrates	Inositol catabolism	Major myo-inositol transporter IolT	NZ_JBBJSR010000001.1	871548	870085
SB8	Carbohydrates	Inositol catabolism	Inositol transport system sugar-binding protein	NZ_JBBJSR010000005.1	406533	403987
SB8	Carbohydrates	Inositol catabolism	Myo-inositol 2-dehydrogenase (EC 1.1.1.18)	NZ_JBBJSR010000002.1	463472	464503
SB8	Carbohydrates	Inositol catabolism	Glyceraldehyde-3-phosphate ketol-isomerase (EC 5.3.1.1)	NZ_JBBJSR010000002.1	327762	328637
SB8	Carbohydrates	Inositol catabolism	Myo-inositol 2-dehydrogenase 1 (EC 1.1.1.18)	NZ_JBBJSR010000002.1	326656	327693
SB8	Carbohydrates	Inositol catabolism	5-keto-2-deoxygluconokinase (EC 2.7.1.92)	NZ_JBBJSR010000002.1	321321	322316
SB8	Carbohydrates	One-carbon metabolism by tetrahydropterines	Methylenetetrahydrofolate dehydrogenase (NADP+) (EC 1.5.1.5)	NZ_JBBJSR010000001.1	887783	886947
SB8	Carbohydrates	One-carbon metabolism by tetrahydropterines	Formate--tetrahydrofolate ligase (EC 6.3.4.3)	NZ_JBBJSR010000004.1	49245	47572
SB8	Carbohydrates	One-carbon metabolism by tetrahydropterines	5-formyltetrahydrofolate cyclo-ligase (EC 6.3.3.2)	NZ_JBBJSR010000004.1	275361	274783
SB8	Carbohydrates	One-carbon metabolism by tetrahydropterines	Methenyltetrahydrofolate cyclohydrolase (EC 3.5.4.9)	NZ_JBBJSR010000001.1	887783	886947
SB8	Carbohydrates	One-carbon metabolism by tetrahydropterines	5,10-methylenetetrahydrofolate reductase (EC 1.5.1.20)	NZ_JBBJSR010000005.1	164005	162152
SB8	Carbohydrates	Serine-glyoxylate cycle	Malate dehydrogenase (EC 1.1.1.37)	NZ_JBBJSR010000004.1	612757	611822
SB8	Carbohydrates	Serine-glyoxylate cycle	Serine hydroxymethyltransferase (EC 2.1.2.1)	NZ_JBBJSR010000003.1	585072	583831
SB8	Carbohydrates	Serine-glyoxylate cycle	Methylenetetrahydrofolate dehydrogenase (NADP+) (EC 1.5.1.5)	NZ_JBBJSR010000001.1	887783	886947
SB8	Carbohydrates	Serine-glyoxylate cycle	Enolase (EC 4.2.1.11)	NZ_JBBJSR010000003.1	210594	209299
SB8	Carbohydrates	Serine-glyoxylate cycle	Glycerate kinase (EC 2.7.1.31)	NZ_JBBJSR010000006.1	406684	405548
SB8	Carbohydrates	Serine-glyoxylate cycle	5-formyltetrahydrofolate cyclo-ligase (EC 6.3.3.2)	NZ_JBBJSR010000004.1	275361	274783
SB8	Carbohydrates	Serine-glyoxylate cycle	Methenyltetrahydrofolate cyclohydrolase (EC 3.5.4.9)	NZ_JBBJSR010000001.1	887783	886947
SB8	Carbohydrates	Serine-glyoxylate cycle	5,10-methylenetetrahydrofolate reductase (EC 1.5.1.20)	NZ_JBBJSR010000005.1	164005	162152
SB8	Carbohydrates	Serine-glyoxylate cycle	Succinyl-CoA ligase [ADP-forming] alpha chain (EC 6.2.1.5)	NZ_JBBJSR010000002.1	722128	723051
SB8	Carbohydrates	Serine-glyoxylate cycle	Citrate synthase (si) (EC 2.3.3.1)	NZ_JBBJSR010000004.1	615486	614371
SB8	Carbohydrates	Serine-glyoxylate cycle	Aconitate hydratase (EC 4.2.1.3)	NZ_JBBJSR010000001.1	338666	341371
SB8	Carbohydrates	Serine-glyoxylate cycle	Succinyl-CoA ligase [ADP-forming] beta chain (EC 6.2.1.5)	NZ_JBBJSR010000002.1	720954	722147
SB8	Carbohydrates	Serine-glyoxylate cycle	Fumarate hydratase class I, aerobic (EC 4.2.1.2)	NZ_JBBJSR010000007.1	85132	83603
SB8	Carbohydrates	Serine-glyoxylate cycle	Formate--tetrahydrofolate ligase (EC 6.3.4.3)	NZ_JBBJSR010000004.1	49245	47572
SB8	Carbohydrates	Serine-glyoxylate cycle	Serine--pyruvate aminotransferase (EC 2.6.1.51)	NZ_JBBJSR010000003.1	254698	253457
SB8	Carbohydrates	Fermentations: Lactate	Acetate kinase (EC 2.7.2.1)	NZ_JBBJSR010000004.1	642796	641606
SB8	Carbohydrates	Fermentations: Lactate	Phosphate acetyltransferase (EC 2.3.1.8)	NZ_JBBJSR010000003.1	627451	626474
SB8	Carbohydrates	Fermentations: Lactate	Acetaldehyde dehydrogenase (EC 1.2.1.10)	NZ_JBBJSR010000003.1	247459	244850
SB8	Carbohydrates	Fermentations: Lactate	L-lactate dehydrogenase (EC 1.1.1.27)	NZ_JBBJSR010000003.1	707033	707980
SB8	Carbohydrates	Fermentations: Mixed acid	Acetaldehyde dehydrogenase (EC 1.2.1.10)	NZ_JBBJSR010000003.1	247459	244850
SB8	Carbohydrates	Fermentations: Mixed acid	Pyruvate formate-lyase activating enzyme (EC 1.97.1.4)	NZ_JBBJSR010000001.1	387154	386420
SB8	Carbohydrates	Fermentations: Mixed acid	Phosphate acetyltransferase (EC 2.3.1.8)	NZ_JBBJSR010000003.1	627451	626474
SB8	Carbohydrates	Fermentations: Mixed acid	Phosphoenolpyruvate carboxylase (EC 4.1.1.31)	NZ_JBBJSR010000001.1	696162	693403
SB8	Carbohydrates	Fermentations: Mixed acid	Alcohol dehydrogenase (EC 1.1.1.1)	NZ_JBBJSR010000001.1	640111	638960
SB8	Carbohydrates	Fermentations: Mixed acid	L-lactate dehydrogenase (EC 1.1.1.27)	NZ_JBBJSR010000003.1	707033	707980
SB8	Carbohydrates	Fermentations: Mixed acid	Pyruvate formate-lyase (EC 2.3.1.54)	NZ_JBBJSR010000001.1	389515	387275
SB8	Carbohydrates	Fermentations: Mixed acid	Acetate kinase (EC 2.7.2.1)	NZ_JBBJSR010000004.1	642796	641606
SB8	Carbohydrates	Acetolactate synthase subunits	Acetolactate synthase large subunit (EC 2.2.1.6)	NZ_JBBJSR010000004.1	552442	550724
SB8	Carbohydrates	Acetolactate synthase subunits	Acetolactate synthase small subunit (EC 2.2.1.6)	NZ_JBBJSR010000004.1	550727	550209
SB8	Carbohydrates	Acetoin, butanediol metabolism	Acetolactate synthase large subunit (EC 2.2.1.6)	NZ_JBBJSR010000004.1	552442	550724
SB8	Carbohydrates	Acetoin, butanediol metabolism	2,3-butanediol dehydrogenase, R-alcohol forming, (R)- and (S)-acetoin-specific (EC 1.1.1.4)	NZ_JBBJSR010000010.1	53910	54953
SB8	Carbohydrates	Acetoin, butanediol metabolism	Acetolactate synthase, catabolic (EC 2.2.1.6)	NZ_JBBJSR010000010.1	51466	49754
SB8	Carbohydrates	Acetoin, butanediol metabolism	Acetolactate synthase small subunit (EC 2.2.1.6)	NZ_JBBJSR010000004.1	550727	550209
SB8	Carbohydrates	Acetoin, butanediol metabolism	Alpha-acetolactate decarboxylase (EC 4.1.1.5)	NZ_JBBJSR010000010.1	49709	48936
SB8	Carbohydrates	Acetoin, butanediol metabolism	2,3-butanediol dehydrogenase, S-alcohol forming, (S)-acetoin-specific (EC 1.1.1.76)	NZ_JBBJSR010000002.1	493654	492881
SB8	Carbohydrates	Acetoin, butanediol metabolism	Dihydrolipoamide dehydrogenase of acetoin dehydrogenase (EC 1.8.1.4)	NZ_JBBJSR010000001.1	627748	626351
SB8	Carbohydrates	Lactose and Galactose Uptake and Utilization	Aldose 1-epimerase (EC 5.1.3.3)	NZ_JBBJSR010000002.1	315983	317032
SB8	Carbohydrates	Lactose and Galactose Uptake and Utilization	UDP-glucose 4-epimerase (EC 5.1.3.2)	NZ_JBBJSR010000001.1	465838	466749
SB8	Carbohydrates	Lactose and Galactose Uptake and Utilization	Galactose-1-phosphate uridylyltransferase (EC 2.7.7.10)	NZ_JBBJSR010000002.1	345332	343851
SB8	Carbohydrates	Lactose and Galactose Uptake and Utilization	Galactokinase (EC 2.7.1.6)	NZ_JBBJSR010000002.1	347516	346347
SB8	Carbohydrates	Lactose and Galactose Uptake and Utilization	Lactose permease	NZ_JBBJSR010000017.1	26633	25389
SB8	Carbohydrates	Beta-Glucoside Metabolism	Transcriptional antiterminator of lichenan operon, BglG family	NZ_JBBJSR010000003.1	504947	503016
SB8	Carbohydrates	Beta-Glucoside Metabolism	Beta-glucoside bgl operon antiterminator, BglG family	NZ_JBBJSR010000001.1	855398	854568
SB8	Carbohydrates	Beta-Glucoside Metabolism	6-phospho-beta-glucosidase (EC 3.2.1.86)	NZ_JBBJSR010000001.1	856949	855528
SB8	Carbohydrates	Beta-Glucoside Metabolism	Outer surface protein of unknown function, cellobiose operon	NZ_JBBJSR010000002.1	413421	414452
SB8	Carbohydrates	Beta-Glucoside Metabolism	Cellobiose phosphotransferase system YdjC-like protein	NZ_JBBJSR010000003.1	677726	677022
SB8	Carbohydrates	Sucrose utilization	Sucrose permease, major facilitator superfamily	NZ_JBBJSR010000006.1	243049	241814
SB8	Carbohydrates	Sucrose utilization	Predicted sucrose permease, MFS family, FucP subfamily	NZ_JBBJSR010000001.1	43292	44578
SB8	Carbohydrates	Sucrose utilization	Sucrose operon repressor ScrR, LacI family	NZ_JBBJSR010000003.1	190113	189130
SB8	Carbohydrates	Sucrose utilization	Fructokinase (EC 2.7.1.4)	NZ_JBBJSR010000003.1	105702	104713
SB8	Carbohydrates	Sucrose utilization	Sucrose-6-phosphate hydrolase (EC 3.2.1.26)	NZ_JBBJSR010000003.1	187445	185964
SB8	Carbohydrates	Carbon storage regulator	Carbon storage regulator	NZ_JBBJSR010000003.1	311603	311382
WA5	Carbohydrates	Sucrose utilization	Fructokinase (EC 2.7.1.4)	NZ_JBBJSO010000001.1	567154	568131
WA5	Carbohydrates	Sucrose utilization	Sucrose-6-phosphate hydrolase (EC 3.2.1.26)	NZ_JBBJSO010000001.1	1024074	1027652
WA5	Carbohydrates	Sucrose utilization	Sucrose permease, major facilitator superfamily	NZ_JBBJSO010000001.1	1011491	1012732
WA5	Carbohydrates	Sucrose utilization	Sucrose operon repressor ScrR, LacI family	NZ_JBBJSO010000001.1	1011163	1010180
WA5	Carbohydrates	Lactose and Galactose Uptake and Utilization	Aldose 1-epimerase (EC 5.1.3.3)	NZ_JBBJSO010000001.1	1242048	1243103
WA5	Carbohydrates	Lactose and Galactose Uptake and Utilization	Galactokinase (EC 2.7.1.6)	NZ_JBBJSO010000001.1	67609	68787
WA5	Carbohydrates	Lactose and Galactose Uptake and Utilization	UDP-glucose 4-epimerase (EC 5.1.3.2)	NZ_JBBJSO010000001.1	430286	431266
WA5	Carbohydrates	Lactose and Galactose Uptake and Utilization	Galactose-1-phosphate uridylyltransferase (EC 2.7.7.10)	NZ_JBBJSO010000001.1	68818	70341
WA5	Carbohydrates	Fermentations: Lactate	Acetate kinase (EC 2.7.2.1)	NZ_JBBJSO010000002.1	107571	108761
WA5	Carbohydrates	Fermentations: Lactate	L-lactate dehydrogenase (EC 1.1.1.27)	NZ_JBBJSO010000005.1	90511	91467
WA5	Carbohydrates	Fermentations: Lactate	Phosphate acetyltransferase (EC 2.3.1.8)	NZ_JBBJSO010000003.1	95338	96309
WA5	Carbohydrates	Acetyl-CoA fermentation to Butyrate	3-hydroxybutyrate dehydrogenase (EC 1.1.1.30)	NZ_JBBJSO010000001.1	1620633	1619857
WA5	Carbohydrates	Acetyl-CoA fermentation to Butyrate	Electron transfer flavoprotein, beta subunit	NZ_JBBJSO010000002.1	173656	174429
WA5	Carbohydrates	Acetyl-CoA fermentation to Butyrate	3-hydroxybutyryl-CoA dehydrogenase (EC 1.1.1.157)	NZ_JBBJSO010000001.1	1766288	1767169
WA5	Carbohydrates	Acetyl-CoA fermentation to Butyrate	Enoyl-CoA hydratase (EC 4.2.1.17)	NZ_JBBJSO010000001.1	1767169	1767951
WA5	Carbohydrates	Acetyl-CoA fermentation to Butyrate	Acetyl-CoA acetyltransferase (EC 2.3.1.9)	NZ_JBBJSO010000001.1	1777938	1779128
WA5	Carbohydrates	Acetyl-CoA fermentation to Butyrate	Electron transfer flavoprotein, alpha subunit	NZ_JBBJSO010000002.1	174463	175443
WA5	Carbohydrates	Acetyl-CoA fermentation to Butyrate	Acetoacetyl-CoA reductase (EC 1.1.1.36)	NZ_JBBJSO010000001.1	638167	638910
WA5	Carbohydrates	Acetyl-CoA fermentation to Butyrate	3-hydroxyacyl-CoA dehydrogenase (EC 1.1.1.35)	NZ_JBBJSO010000001.1	1766288	1767169
WA5	Carbohydrates	Acetoin, butanediol metabolism	Alpha-acetolactate decarboxylase (EC 4.1.1.5)	NZ_JBBJSO010000001.1	181753	181040
WA5	Carbohydrates	Acetoin, butanediol metabolism	Transcriptional activator of acetoin dehydrogenase operon AcoR	NZ_JBBJSO010000001.1	1271366	1273243
WA5	Carbohydrates	Acetoin, butanediol metabolism	Acetolactate synthase small subunit (EC 2.2.1.6)	NZ_JBBJSO010000002.1	204506	205018
WA5	Carbohydrates	Acetoin, butanediol metabolism	2,3-butanediol dehydrogenase, R-alcohol forming, (R)- and (S)-acetoin-specific (EC 1.1.1.4)	NZ_JBBJSO010000001.1	1273298	1274347
WA5	Carbohydrates	Acetoin, butanediol metabolism	Acetolactate synthase, catabolic (EC 2.2.1.6)	NZ_JBBJSO010000001.1	183446	181770
WA5	Carbohydrates	Acetoin, butanediol metabolism	Acetolactate synthase large subunit (EC 2.2.1.6)	NZ_JBBJSO010000002.1	202803	204509
WA5	Carbohydrates	Acetoin, butanediol metabolism	Dihydrolipoamide dehydrogenase of acetoin dehydrogenase (EC 1.8.1.4)	NZ_JBBJSO010000001.1	1269722	1271101
WA5	Carbohydrates	Acetolactate synthase subunits	Acetolactate synthase large subunit (EC 2.2.1.6)	NZ_JBBJSO010000002.1	202803	204509
WA5	Carbohydrates	Acetolactate synthase subunits	Acetolactate synthase small subunit (EC 2.2.1.6)	NZ_JBBJSO010000002.1	204506	205018
WA5	Carbohydrates	Butanol Biosynthesis	3-hydroxybutyryl-CoA dehydrogenase (EC 1.1.1.157)	NZ_JBBJSO010000001.1	1766288	1767169
WA5	Carbohydrates	Butanol Biosynthesis	Alcohol dehydrogenase (EC 1.1.1.1)	NZ_JBBJSO010000001.1	2095033	2093843
WA5	Carbohydrates	Butanol Biosynthesis	Enoyl-CoA hydratase (EC 4.2.1.17)	NZ_JBBJSO010000001.1	1767169	1767951
WA5	Carbohydrates	Butanol Biosynthesis	Acetyl-CoA acetyltransferase (EC 2.3.1.9)	NZ_JBBJSO010000001.1	1777938	1779128
WA5	Carbohydrates	Glyoxylate bypass	Aconitate hydratase (EC 4.2.1.3)	NZ_JBBJSO010000001.1	2005358	2002638
WA5	Carbohydrates	Glyoxylate bypass	Malate dehydrogenase (EC 1.1.1.37)	NZ_JBBJSO010000002.1	134864	135802
WA5	Carbohydrates	Glyoxylate bypass	Malate synthase G (EC 2.3.3.9)	NZ_JBBJSO010000002.1	1835360	1837537
WA5	Carbohydrates	Glyoxylate bypass	Isocitrate lyase (EC 4.1.3.1)	NZ_JBBJSO010000001.1	2425	3708
WA5	Carbohydrates	Glyoxylate bypass	Citrate synthase (si) (EC 2.3.3.1)	NZ_JBBJSO010000002.1	132349	133467
WA5	Carbohydrates	TCA Cycle	Dihydrolipoamide succinyltransferase component (E2) of 2-oxoglutarate dehydrogenase complex (EC 2.3.1.61)	NZ_JBBJSO010000002.1	1804328	1805623
WA5	Carbohydrates	TCA Cycle	Aconitate hydratase (EC 4.2.1.3)	NZ_JBBJSO010000001.1	2005358	2002638
WA5	Carbohydrates	TCA Cycle	Citrate synthase (si) (EC 2.3.3.1)	NZ_JBBJSO010000002.1	132349	133467
WA5	Carbohydrates	TCA Cycle	Succinyl-CoA ligase [ADP-forming] beta chain (EC 6.2.1.5)	NZ_JBBJSO010000002.1	677261	678421
WA5	Carbohydrates	TCA Cycle	Malate:quinone oxidoreductase (EC 1.1.5.4)	NZ_JBBJSO010000001.1	2183612	2182110
WA5	Carbohydrates	TCA Cycle	Fumarate hydratase class II (EC 4.2.1.2)	NZ_JBBJSO010000001.1	1727034	1728413
WA5	Carbohydrates	TCA Cycle	Fumarate hydratase class I, aerobic (EC 4.2.1.2)	NZ_JBBJSO010000004.1	32604	31063
WA5	Carbohydrates	TCA Cycle	Malate dehydrogenase (EC 1.1.1.37)	NZ_JBBJSO010000002.1	134864	135802
WA5	Carbohydrates	TCA Cycle	Dihydrolipoamide dehydrogenase of pyruvate dehydrogenase complex (EC 1.8.1.4)	NZ_JBBJSO010000001.1	756381	757793
WA5	Carbohydrates	TCA Cycle	Isocitrate dehydrogenase [NADP] (EC 1.1.1.42)	NZ_JBBJSO010000002.1	133549	134835
WA5	Carbohydrates	TCA Cycle	Succinyl-CoA ligase [ADP-forming] alpha chain (EC 6.2.1.5)	NZ_JBBJSO010000002.1	678440	679342
WA5	Carbohydrates	TCA Cycle	2-oxoglutarate dehydrogenase E1 component (EC 1.2.4.2)	NZ_JBBJSO010000002.1	1801450	1804311
WA5	Carbohydrates	Dehydrogenase complexes	Dihydrolipoamide succinyltransferase component (E2) of 2-oxoglutarate dehydrogenase complex (EC 2.3.1.61)	NZ_JBBJSO010000002.1	1804328	1805623
WA5	Carbohydrates	Dehydrogenase complexes	Dihydrolipoamide acyltransferase component of branched-chain alpha-keto acid dehydrogenase complex (EC 2.3.1.168)	NZ_JBBJSO010000002.1	451229	452488
WA5	Carbohydrates	Dehydrogenase complexes	Branched-chain alpha-keto acid dehydrogenase, E1 component, alpha subunit (EC 1.2.4.4)	NZ_JBBJSO010000002.1	449225	450217
WA5	Carbohydrates	Dehydrogenase complexes	Dihydrolipoamide dehydrogenase of acetoin dehydrogenase (EC 1.8.1.4)	NZ_JBBJSO010000001.1	1269722	1271101
WA5	Carbohydrates	Dehydrogenase complexes	Dihydrolipoamide dehydrogenase of branched-chain alpha-keto acid dehydrogenase (EC 1.8.1.4)	NZ_JBBJSO010000002.1	447783	449204
WA5	Carbohydrates	Dehydrogenase complexes	Dihydrolipoamide acetyltransferase component of pyruvate dehydrogenase complex (EC 2.3.1.12)	NZ_JBBJSO010000001.1	755076	756377
WA5	Carbohydrates	Dehydrogenase complexes	Pyruvate dehydrogenase E1 component beta subunit (EC 1.2.4.1)	NZ_JBBJSO010000001.1	753996	754973
WA5	Carbohydrates	Dehydrogenase complexes	Cytosol aminopeptidase PepA (EC 3.4.11.1)	NZ_JBBJSO010000003.1	338222	339715
WA5	Carbohydrates	Dehydrogenase complexes	2-oxoglutarate dehydrogenase E1 component (EC 1.2.4.2)	NZ_JBBJSO010000002.1	1801450	1804311
WA5	Carbohydrates	Dehydrogenase complexes	Pyruvate dehydrogenase E1 component alpha subunit (EC 1.2.4.1)	NZ_JBBJSO010000001.1	752877	753992
WA5	Carbohydrates	Dehydrogenase complexes	Branched-chain alpha-keto acid dehydrogenase, E1 component, beta subunit (EC 1.2.4.4)	NZ_JBBJSO010000002.1	450230	451213
WA5	Carbohydrates	Pentose phosphate pathway	Ribulose-phosphate 3-epimerase (EC 5.1.3.1)	NZ_JBBJSO010000002.1	650496	651152
WA5	Carbohydrates	Pentose phosphate pathway	Glucose-6-phosphate 1-dehydrogenase (EC 1.1.1.49)	NZ_JBBJSO010000001.1	963280	961766
WA5	Carbohydrates	Pentose phosphate pathway	6-phosphogluconolactonase (EC 3.1.1.31)	NZ_JBBJSO010000004.1	118056	116992
WA5	Carbohydrates	Pentose phosphate pathway	6-phosphogluconate dehydrogenase, decarboxylating (EC 1.1.1.44)	NZ_JBBJSO010000001.1	132343	133242
WA5	Carbohydrates	Pentose phosphate pathway	Transketolase (EC 2.2.1.1)	NZ_JBBJSO010000002.1	804406	806412
WA5	Carbohydrates	Pentose phosphate pathway	Ribose-phosphate pyrophosphokinase (EC 2.7.6.1)	NZ_JBBJSO010000010.1	18740	19693
WA5	Carbohydrates	Pentose phosphate pathway	Transaldolase (EC 2.2.1.2)	NZ_JBBJSO010000001.1	1239412	1240080
WA5	Carbohydrates	Pentose phosphate pathway	Transketolase, N-terminal section (EC 2.2.1.1)	NZ_JBBJSO010000001.1	1070575	1071408
WA5	Carbohydrates	Pentose phosphate pathway	Transketolase, C-terminal section (EC 2.2.1.1)	NZ_JBBJSO010000001.1	1071408	1072355
WA5	Carbohydrates	Pyruvate metabolism II: acetyl-CoA, acetogenesis from pyruvate	Dihydrolipoamide acetyltransferase component of pyruvate dehydrogenase complex (EC 2.3.1.12)	NZ_JBBJSO010000001.1	755076	756377
WA5	Carbohydrates	Pyruvate metabolism II: acetyl-CoA, acetogenesis from pyruvate	Pyruvate dehydrogenase E1 component beta subunit (EC 1.2.4.1)	NZ_JBBJSO010000001.1	753996	754973
WA5	Carbohydrates	Pyruvate metabolism II: acetyl-CoA, acetogenesis from pyruvate	Pyruvate dehydrogenase E1 component alpha subunit (EC 1.2.4.1)	NZ_JBBJSO010000001.1	752877	753992
WA5	Carbohydrates	Pyruvate metabolism II: acetyl-CoA, acetogenesis from pyruvate	Acetate kinase (EC 2.7.2.1)	NZ_JBBJSO010000002.1	107571	108761
WA5	Carbohydrates	Pyruvate metabolism II: acetyl-CoA, acetogenesis from pyruvate	NAD-dependent protein deacetylase of SIR2 family	NZ_JBBJSO010000002.1	898889	899608
WA5	Carbohydrates	Pyruvate metabolism II: acetyl-CoA, acetogenesis from pyruvate	Dihydrolipoamide dehydrogenase of pyruvate dehydrogenase complex (EC 1.8.1.4)	NZ_JBBJSO010000001.1	756381	757793
WA5	Carbohydrates	Pyruvate metabolism II: acetyl-CoA, acetogenesis from pyruvate	Acetyltransferase AcuA, acetyl-CoA synthetase inhibitor	NZ_JBBJSO010000002.1	88042	87410
WA5	Carbohydrates	Pyruvate metabolism II: acetyl-CoA, acetogenesis from pyruvate	Phosphate acetyltransferase (EC 2.3.1.8)	NZ_JBBJSO010000003.1	95338	96309
WA5	Carbohydrates	Pyruvate metabolism II: acetyl-CoA, acetogenesis from pyruvate	Aldehyde dehydrogenase (EC 1.2.1.3)	NZ_JBBJSO010000001.1	262563	264050
WA5	Carbohydrates	Pyruvate metabolism II: acetyl-CoA, acetogenesis from pyruvate	NAD-independent protein deacetylase AcuC	NZ_JBBJSO010000002.1	86738	85575
WA5	Carbohydrates	Methylglyoxal Metabolism	Aldehyde dehydrogenase B (EC 1.2.1.22)	NZ_JBBJSO010000001.1	1781809	1783266
WA5	Carbohydrates	Methylglyoxal Metabolism	Aldehyde dehydrogenase (EC 1.2.1.3)	NZ_JBBJSO010000001.1	262563	264050
WA5	Carbohydrates	Methylglyoxal Metabolism	Methylglyoxal synthase (EC 4.2.3.3)	NZ_JBBJSO010000001.1	790640	791038
WA5	Carbohydrates	Methylglyoxal Metabolism	Lactoylglutathione lyase (EC 4.4.1.5)	NZ_JBBJSO010000001.1	1172405	1172833
WA5	Carbohydrates	Pyruvate Alanine Serine Interconversions	D-alanine aminotransferase (EC 2.6.1.21)	NZ_JBBJSO010000002.1	859416	858571
WA5	Carbohydrates	Pyruvate Alanine Serine Interconversions	L-alanine:glyoxylate aminotransferase (EC 2.6.1.44)	NZ_JBBJSO010000002.1	1696222	1697472
WA5	Carbohydrates	Pyruvate Alanine Serine Interconversions	L-serine dehydratase, alpha subunit (EC 4.3.1.17)	NZ_JBBJSO010000002.1	656882	657769
WA5	Carbohydrates	Pyruvate Alanine Serine Interconversions	L-serine dehydratase, beta subunit (EC 4.3.1.17)	NZ_JBBJSO010000002.1	656121	656783
WA5	Carbohydrates	Pyruvate Alanine Serine Interconversions	Alanine dehydrogenase (EC 1.4.1.1)	NZ_JBBJSO010000002.1	113565	114686
WA5	Carbohydrates	Pyruvate Alanine Serine Interconversions	Branched-chain amino acid aminotransferase (EC 2.6.1.42)	NZ_JBBJSO010000001.1	1962654	1961581
WA5	Carbohydrates	Pyruvate Alanine Serine Interconversions	Valine--pyruvate aminotransferase (EC 2.6.1.66)	NZ_JBBJSO010000001.1	1798407	1799693
WA5	Carbohydrates	Pyruvate Alanine Serine Interconversions	Alanine racemase (EC 5.1.1.1)	NZ_JBBJSO010000008.1	10245	9055
WA5	Carbohydrates	Pyruvate metabolism I: anaplerotic reactions, PEP	NAD-dependent malic enzyme (EC 1.1.1.38)	NZ_JBBJSO010000001.1	1422746	1424455
WA5	Carbohydrates	Pyruvate metabolism I: anaplerotic reactions, PEP	Two-component sensor histidine kinase, malate (EC 2.7.3.-)	NZ_JBBJSO010000004.1	83695	82094
WA5	Carbohydrates	Pyruvate metabolism I: anaplerotic reactions, PEP	Phosphoenolpyruvate carboxykinase [ATP] (EC 4.1.1.49)	NZ_JBBJSO010000002.1	38343	36748
WA5	Carbohydrates	Pyruvate metabolism I: anaplerotic reactions, PEP	NADP-dependent malic enzyme (EC 1.1.1.40)	NZ_JBBJSO010000002.1	123561	124790
WA5	Carbohydrates	Pyruvate metabolism I: anaplerotic reactions, PEP	Pyruvate kinase (EC 2.7.1.40)	NZ_JBBJSO010000002.1	128032	129792
WA5	Carbohydrates	Pyruvate metabolism I: anaplerotic reactions, PEP	Phosphoenolpyruvate carboxylase (EC 4.1.1.31)	NZ_JBBJSO010000001.1	206831	209599
WA5	Carbohydrates	Pyruvate metabolism I: anaplerotic reactions, PEP	Two-component response regulator, malate (EC 2.7.3.-)	NZ_JBBJSO010000004.1	82101	81376
WA5	Carbohydrates	Pyruvate metabolism I: anaplerotic reactions, PEP	Phosphoenolpyruvate synthase (EC 2.7.9.2)	NZ_JBBJSO010000001.1	1221236	1223842
WA5	Carbohydrates	Glycolate, glyoxylate interconversions	Glycolate dehydrogenase (EC 1.1.99.14), iron-sulfur subunit GlcF	NZ_JBBJSO010000001.1	2088406	2087087
WA5	Carbohydrates	Glycolate, glyoxylate interconversions	Glycolate dehydrogenase (EC 1.1.99.14), subunit GlcD	NZ_JBBJSO010000002.1	1833737	1835188
WA5	Carbohydrates	Glycolate, glyoxylate interconversions	Glyoxylate reductase (EC 1.1.1.26)	NZ_JBBJSO010000003.1	324216	325205
WA5	Carbohydrates	Glycolate, glyoxylate interconversions	Hydroxypyruvate reductase (EC 1.1.1.81)	NZ_JBBJSO010000003.1	324216	325205
WA5	Carbohydrates	Glycolate, glyoxylate interconversions	Glyoxylate reductase (EC 1.1.1.79)	NZ_JBBJSO010000003.1	324216	325205
WA5	Carbohydrates	Glycolate, glyoxylate interconversions	Glycolate dehydrogenase (EC 1.1.99.14), FAD-binding subunit GlcE	NZ_JBBJSO010000002.1	1831066	1832391
WA5	Carbohydrates	One-carbon metabolism by tetrahydropterines	Methenyltetrahydrofolate cyclohydrolase (EC 3.5.4.9)	NZ_JBBJSO010000001.1	1477027	1477881
WA5	Carbohydrates	One-carbon metabolism by tetrahydropterines	5,10-methylenetetrahydrofolate reductase (EC 1.5.1.20)	NZ_JBBJSO010000001.1	703701	701863
WA5	Carbohydrates	One-carbon metabolism by tetrahydropterines	Formyltetrahydrofolate deformylase (EC 3.5.1.10)	NZ_JBBJSO010000002.1	834668	835570
WA5	Carbohydrates	One-carbon metabolism by tetrahydropterines	5-formyltetrahydrofolate cyclo-ligase (EC 6.3.3.2)	NZ_JBBJSO010000002.1	389815	390381
WA5	Carbohydrates	One-carbon metabolism by tetrahydropterines	Formate--tetrahydrofolate ligase (EC 6.3.4.3)	NZ_JBBJSO010000001.1	1347016	1348704
WA5	Carbohydrates	One-carbon metabolism by tetrahydropterines	Methylenetetrahydrofolate dehydrogenase (NADP+) (EC 1.5.1.5)	NZ_JBBJSO010000001.1	1477027	1477881
WA5	Carbohydrates	Serine-glyoxylate cycle	Malate dehydrogenase (EC 1.1.1.37)	NZ_JBBJSO010000002.1	134864	135802
WA5	Carbohydrates	Serine-glyoxylate cycle	cytosolic long-chain acyl-CoA thioester hydrolase family protein	NZ_JBBJSO010000002.1	970028	969510
WA5	Carbohydrates	Serine-glyoxylate cycle	Methenyltetrahydrofolate cyclohydrolase (EC 3.5.4.9)	NZ_JBBJSO010000001.1	1477027	1477881
WA5	Carbohydrates	Serine-glyoxylate cycle	Phosphoenolpyruvate carboxykinase [ATP] (EC 4.1.1.49)	NZ_JBBJSO010000002.1	38343	36748
WA5	Carbohydrates	Serine-glyoxylate cycle	5,10-methylenetetrahydrofolate reductase (EC 1.5.1.20)	NZ_JBBJSO010000001.1	703701	701863
WA5	Carbohydrates	Serine-glyoxylate cycle	polyhydroxyalkanoate synthesis repressor PhaR	NZ_JBBJSO010000001.1	637485	638084
WA5	Carbohydrates	Serine-glyoxylate cycle	Methylmalonyl-CoA mutase (EC 5.4.99.2)	NZ_JBBJSO010000003.1	118187	121429
WA5	Carbohydrates	Serine-glyoxylate cycle	3-ketoacyl-CoA thiolase (EC 2.3.1.16)	NZ_JBBJSO010000001.1	1777938	1779128
WA5	Carbohydrates	Serine-glyoxylate cycle	Serine--pyruvate aminotransferase (EC 2.6.1.51)	NZ_JBBJSO010000002.1	1696222	1697472
WA5	Carbohydrates	Serine-glyoxylate cycle	Formate--tetrahydrofolate ligase (EC 6.3.4.3)	NZ_JBBJSO010000001.1	1347016	1348704
WA5	Carbohydrates	Serine-glyoxylate cycle	Fumarate hydratase class I, aerobic (EC 4.2.1.2)	NZ_JBBJSO010000004.1	32604	31063
WA5	Carbohydrates	Serine-glyoxylate cycle	Acetoacetyl-CoA reductase (EC 1.1.1.36)	NZ_JBBJSO010000001.1	638167	638910
WA5	Carbohydrates	Serine-glyoxylate cycle	Acetyl-CoA acetyltransferase (EC 2.3.1.9)	NZ_JBBJSO010000001.1	1777938	1779128
WA5	Carbohydrates	Serine-glyoxylate cycle	Serine hydroxymethyltransferase (EC 2.1.2.1)	NZ_JBBJSO010000003.1	139127	140371
WA5	Carbohydrates	Serine-glyoxylate cycle	Propionyl-CoA carboxylase beta chain (EC 6.4.1.3)	NZ_JBBJSO010000002.1	463534	465084
WA5	Carbohydrates	Serine-glyoxylate cycle	Succinyl-CoA ligase [ADP-forming] alpha chain (EC 6.2.1.5)	NZ_JBBJSO010000002.1	678440	679342
WA5	Carbohydrates	Serine-glyoxylate cycle	Glycerate kinase (EC 2.7.1.31)	NZ_JBBJSO010000001.1	2213013	2211877
WA5	Carbohydrates	Serine-glyoxylate cycle	5-formyltetrahydrofolate cyclo-ligase (EC 6.3.3.2)	NZ_JBBJSO010000002.1	389815	390381
WA5	Carbohydrates	Serine-glyoxylate cycle	Enolase (EC 4.2.1.11)	NZ_JBBJSO010000003.1	254750	256045
WA5	Carbohydrates	Serine-glyoxylate cycle	Methylenetetrahydrofolate dehydrogenase (NADP+) (EC 1.5.1.5)	NZ_JBBJSO010000001.1	1477027	1477881
WA5	Carbohydrates	Serine-glyoxylate cycle	Methylcrotonyl-CoA carboxylase carboxyl transferase subunit (EC 6.4.1.4)	NZ_JBBJSO010000002.1	587072	588613
WA5	Carbohydrates	Serine-glyoxylate cycle	Succinyl-CoA:3-ketoacid-coenzyme A transferase subunit B (EC 2.8.3.5)	NZ_JBBJSO010000001.1	1777276	1777938
WA5	Carbohydrates	Serine-glyoxylate cycle	Aconitate hydratase (EC 4.2.1.3)	NZ_JBBJSO010000001.1	2005358	2002638
WA5	Carbohydrates	Serine-glyoxylate cycle	Citrate synthase (si) (EC 2.3.3.1)	NZ_JBBJSO010000002.1	132349	133467
WA5	Carbohydrates	Serine-glyoxylate cycle	Succinyl-CoA:3-ketoacid-coenzyme A transferase subunit A (EC 2.8.3.5)	NZ_JBBJSO010000001.1	1776618	1777274
WA5	Carbohydrates	Serine-glyoxylate cycle	Succinyl-CoA ligase [ADP-forming] beta chain (EC 6.2.1.5)	NZ_JBBJSO010000002.1	677261	678421
WA5	Carbohydrates	Serine-glyoxylate cycle	Isocitrate lyase (EC 4.1.3.1)	NZ_JBBJSO010000001.1	2425	3708
WA5	Carbohydrates	Chitin and N-acetylglucosamine utilization	Predicted transcriptional regulator of N-Acetylglucosamine utilization, GntR family	NZ_JBBJSO010000001.1	584088	583363
WA5	Carbohydrates	Chitin and N-acetylglucosamine utilization	N-acetylglucosamine-6-phosphate deacetylase (EC 3.5.1.25)	NZ_JBBJSO010000001.1	586070	584886
WA5	Carbohydrates	Chitin and N-acetylglucosamine utilization	Glucosamine-6-phosphate deaminase (EC 3.5.99.6)	NZ_JBBJSO010000001.1	584883	584146
WA5	Carbohydrates	Carbon storage regulator	Flagellar assembly factor FliW	NZ_JBBJSO010000003.1	188966	189388
WA5	Carbohydrates	Carbon storage regulator	Carbon storage regulator	NZ_JBBJSO010000003.1	189413	189643
WA5	Carbohydrates	Deoxyribose and Deoxynucleoside Catabolism	Purine nucleoside phosphorylase (EC 2.4.2.1)	NZ_JBBJSO010000002.1	493365	494195
WA5	Carbohydrates	Deoxyribose and Deoxynucleoside Catabolism	Deoxyribose-phosphate aldolase (EC 4.1.2.4)	NZ_JBBJSO010000002.1	1906633	1907307
WA5	Carbohydrates	Deoxyribose and Deoxynucleoside Catabolism	Pyrimidine-nucleoside phosphorylase (EC 2.4.2.2)	NZ_JBBJSO010000002.1	1905310	1906611
WA5	Carbohydrates	Deoxyribose and Deoxynucleoside Catabolism	Deoxyribonucleoside regulator DeoR (transcriptional repressor)	NZ_JBBJSO010000002.1	1903845	1904795
WA5	Carbohydrates	Deoxyribose and Deoxynucleoside Catabolism	Ribokinase (EC 2.7.1.15)	NZ_JBBJSO010000001.1	320518	321396
WA5	Carbohydrates	Deoxyribose and Deoxynucleoside Catabolism	Phosphopentomutase (EC 5.4.2.7)	NZ_JBBJSO010000002.1	492167	493348
WA5	Carbohydrates	2-Ketogluconate Utilization	2-ketogluconate transporter	NZ_JBBJSO010000002.1	1753047	1754327
WA5	Carbohydrates	2-Ketogluconate Utilization	Epimerase KguE	NZ_JBBJSO010000002.1	1751345	1752088
WA5	Carbohydrates	2-Ketogluconate Utilization	2-ketogluconate utilization repressor PtxS	NZ_JBBJSO010000002.1	1755103	1756110
WA5	Carbohydrates	2-Ketogluconate Utilization	2-ketogluconate kinase (EC 2.7.1.13)	NZ_JBBJSO010000002.1	1752085	1753044
WA5	Carbohydrates	D-gluconate and ketogluconates metabolism	Gluconate transporter family protein	NZ_JBBJSO010000001.1	557272	558630
WA5	Carbohydrates	D-gluconate and ketogluconates metabolism	Gluconokinase (EC 2.7.1.12)	NZ_JBBJSO010000001.1	133268	134809
WA5	Carbohydrates	D-gluconate and ketogluconates metabolism	6-phosphogluconate dehydrogenase, decarboxylating (EC 1.1.1.44)	NZ_JBBJSO010000001.1	132343	133242
WA5	Carbohydrates	D-gluconate and ketogluconates metabolism	2-ketogluconate kinase (EC 2.7.1.13)	NZ_JBBJSO010000002.1	1752085	1753044
WA5	Carbohydrates	D-gluconate and ketogluconates metabolism	Gluconate permease	NZ_JBBJSO010000001.1	136883	138211
WA5	Carbohydrates	D-gluconate and ketogluconates metabolism	Glucose 1-dehydrogenase (EC 1.1.1.47)	NZ_JBBJSO010000001.1	237465	238250
WA5	Carbohydrates	Fructose utilization	Transcriptional repressor of the fructose operon, DeoR family	NZ_JBBJSO010000001.1	1501432	1502184
WA5	Carbohydrates	Fructose utilization	Transaldolase (EC 2.2.1.2)	NZ_JBBJSO010000001.1	1239412	1240080
WA5	Carbohydrates	Fructose utilization	Phosphoenolpyruvate-protein phosphotransferase of PTS system (EC 2.7.3.9)	NZ_JBBJSO010000001.1	713167	714888
WA5	Carbohydrates	Fructose utilization	1-phosphofructokinase (EC 2.7.1.56)	NZ_JBBJSO010000001.1	1502181	1503095
WA5	Carbohydrates	Fructose utilization	Fructokinase (EC 2.7.1.4)	NZ_JBBJSO010000001.1	567154	568131
WA5	Carbohydrates	Fructose utilization	Phosphotransferase system, phosphocarrier protein HPr	NZ_JBBJSO010000001.1	712901	713167
WA5	Carbohydrates	Mannose Metabolism	Phosphomannomutase (EC 5.4.2.8)	NZ_JBBJSO010000002.1	387101	389380
WA5	Carbohydrates	Mannose Metabolism	Mannose-6-phosphate isomerase (EC 5.3.1.8)	NZ_JBBJSO010000001.1	526932	527942
WA5	Carbohydrates	Mannose Metabolism	D-mannose isomerase (EC 5.3.1.7)	NZ_JBBJSO010000002.1	1293703	1292492
WA5	Carbohydrates	D-galactarate, D-glucarate and D-glycerate catabolism	Glycerate kinase (EC 2.7.1.31)	NZ_JBBJSO010000001.1	2213013	2211877
WA5	Carbohydrates	D-galactarate, D-glucarate and D-glycerate catabolism	2-hydroxy-3-oxopropionate reductase (EC 1.1.1.60)	NZ_JBBJSO010000001.1	71268	70384
WA5	Carbohydrates	D-galactarate, D-glucarate and D-glycerate catabolism	D-glycerate transporter (predicted)	NZ_JBBJSO010000001.1	2214304	2213036
WA5	Carbohydrates	D-galactarate, D-glucarate and D-glycerate catabolism	Sugar diacid utilization regulator SdaR	NZ_JBBJSO010000001.1	2215531	2214431
WA5	Carbohydrates	D-galactarate, D-glucarate and D-glycerate catabolism - gjo	D-glycerate transporter (predicted)	NZ_JBBJSO010000001.1	2214304	2213036
WA5	Carbohydrates	D-galactarate, D-glucarate and D-glycerate catabolism - gjo	2-hydroxy-3-oxopropionate reductase (EC 1.1.1.60)	NZ_JBBJSO010000001.1	71268	70384
WA5	Carbohydrates	D-galactarate, D-glucarate and D-glycerate catabolism - gjo	Sugar diacid utilization regulator SdaR	NZ_JBBJSO010000001.1	2215531	2214431
WA5	Carbohydrates	D-galactarate, D-glucarate and D-glycerate catabolism - gjo	Glycerate kinase (EC 2.7.1.31)	NZ_JBBJSO010000001.1	2213013	2211877
WA5	Carbohydrates	D-ribose utilization	Ribose operon repressor	NZ_JBBJSO010000001.1	319536	320525
WA5	Carbohydrates	D-ribose utilization	Ribokinase (EC 2.7.1.15)	NZ_JBBJSO010000001.1	320518	321396
WA5	Carbohydrates	Xylose utilization	Xylose isomerase (EC 5.3.1.5)	NZ_JBBJSO010000001.1	1248684	1250021
WA5	Carbohydrates	Xylose utilization	Xylose-responsive transcription regulator, ROK family	NZ_JBBJSO010000001.1	1248458	1247292
WA5	Carbohydrates	Xylose utilization	Xylulose kinase (EC 2.7.1.17)	NZ_JBBJSO010000001.1	1250079	1251581
WA5	Carbohydrates	Xylose utilization	D-xylose proton-symporter XylE	NZ_JBBJSO010000001.1	1251883	1253304
WA5	Carbohydrates	L-Arabinose utilization	Arabinose-proton symporter	NZ_JBBJSO010000002.1	1261412	1262791
WA5	Carbohydrates	L-Arabinose utilization	Ribulokinase (EC 2.7.1.16)	NZ_JBBJSO010000002.1	1257489	1259120
WA5	Carbohydrates	L-Arabinose utilization	L-ribulose-5-phosphate 4-epimerase (EC 5.1.3.4)	NZ_JBBJSO010000002.1	1259114	1259812
WA5	Carbohydrates	L-Arabinose utilization	L-arabinose isomerase (EC 5.3.1.4)	NZ_JBBJSO010000002.1	1259842	1261266
WA5	Carbohydrates	Glycogen metabolism	Glycogen phosphorylase (EC 2.4.1.1)	NZ_JBBJSO010000002.1	6107	8518
WA5	Carbohydrates	Glycogen metabolism	1,4-alpha-glucan (glycogen) branching enzyme, GH-13-type (EC 2.4.1.18)	NZ_JBBJSO010000002.1	555	2516
WA5	Carbohydrates	Glycogen metabolism	Glycogen biosynthesis protein GlgD, glucose-1-phosphate adenylyltransferase family	NZ_JBBJSO010000002.1	3641	4666
WA5	Carbohydrates	Glycogen metabolism	Glycogen synthase, ADP-glucose transglucosylase (EC 2.4.1.21)	NZ_JBBJSO010000002.1	4663	6093
WA5	Carbohydrates	Glycogen metabolism	Glucose-1-phosphate adenylyltransferase (EC 2.7.7.27)	NZ_JBBJSO010000002.1	2467	3618
WA5	Carbohydrates	Inositol catabolism	Myo-inositol 2-dehydrogenase 1 (EC 1.1.1.18)	NZ_JBBJSO010000005.1	124454	123432
WA5	Carbohydrates	Inositol catabolism	Predicted transcriptional regulator of the myo-inositol catabolic operon	NZ_JBBJSO010000001.1	1200924	1201925
WA5	Carbohydrates	Inositol catabolism	5-keto-2-deoxygluconokinase (EC 2.7.1.92)	NZ_JBBJSO010000002.1	1317978	1318985
WA5	Carbohydrates	Inositol catabolism	Myo-inositol 2-dehydrogenase (EC 1.1.1.18)	NZ_JBBJSO010000001.1	1203226	1204407
WA5	Carbohydrates	Inositol catabolism	Glyceraldehyde-3-phosphate ketol-isomerase (EC 5.3.1.1)	NZ_JBBJSO010000002.1	1322960	1323841
WA5	Carbohydrates	Inositol catabolism	Transcriptional repressor of the myo-inositol catabolic operon DeoR family	NZ_JBBJSO010000002.1	1313783	1314538
WA5	Carbohydrates	Inositol catabolism	Inosose dehydratase (EC 4.2.1.44)	NZ_JBBJSO010000001.1	331391	332125
WA5	Carbohydrates	Inositol catabolism	Major myo-inositol transporter IolT	NZ_JBBJSO010000002.1	1310303	1311721
WA5	Carbohydrates	Inositol catabolism	Inositol transport system sugar-binding protein	NZ_JBBJSO010000001.1	1197058	1200045
WA5	Carbohydrates	Inositol catabolism	5-keto-2-deoxy-D-gluconate-6 phosphate aldolase (EC 4.1.2.29)	NZ_JBBJSO010000002.1	1312618	1313487
WA5	Carbohydrates	Glycerol and Glycerol-3-phosphate Uptake and Utilization	Glycerol-3-phosphate ABC transporter, permease protein UgpE (TC 3.A.1.1.3)	NZ_JBBJSO010000011.1	7473	6661
WA5	Carbohydrates	Glycerol and Glycerol-3-phosphate Uptake and Utilization	Aerobic glycerol-3-phosphate dehydrogenase (EC 1.1.5.3)	NZ_JBBJSO010000005.1	77132	75453
WA5	Carbohydrates	Glycerol and Glycerol-3-phosphate Uptake and Utilization	Glycerol uptake facilitator protein	NZ_JBBJSO010000005.1	79705	78878
WA5	Carbohydrates	Glycerol and Glycerol-3-phosphate Uptake and Utilization	Glycerol kinase (EC 2.7.1.30)	NZ_JBBJSO010000005.1	78810	77320
WA5	Carbohydrates	Glycerol and Glycerol-3-phosphate Uptake and Utilization	Glycerol-3-phosphate dehydrogenase [NAD(P)+] (EC 1.1.1.94)	NZ_JBBJSO010000002.1	544690	545721
WA5	Carbohydrates	Glycerol and Glycerol-3-phosphate Uptake and Utilization	Glycerophosphoryl diester phosphodiesterase (EC 3.1.4.46)	NZ_JBBJSO010000001.1	940610	941605
WA5	Carbohydrates	Glycerol and Glycerol-3-phosphate Uptake and Utilization	Glycerol-3-phosphate ABC transporter, permease protein UgpA (TC 3.A.1.1.3)	NZ_JBBJSO010000011.1	8405	7470
WA5	Carbohydrates	Glycerate metabolism	Hydroxypyruvate reductase (EC 1.1.1.81)	NZ_JBBJSO010000003.1	324216	325205
WA5	Carbohydrates	Glycerate metabolism	Glycerate kinase (EC 2.7.1.31)	NZ_JBBJSO010000001.1	2213013	2211877
WA5	Carbohydrates	Glycerate metabolism	D-glycerate transporter (predicted)	NZ_JBBJSO010000001.1	2214304	2213036
WA5	Carbohydrates	Glycerate metabolism	2-hydroxy-3-oxopropionate reductase (EC 1.1.1.60)	NZ_JBBJSO010000001.1	71268	70384
WA5	Carbohydrates	Glycerate metabolism	Pyruvate kinase (EC 2.7.1.40)	NZ_JBBJSO010000002.1	128032	129792
WA5	Carbohydrates	Propionate-CoA to Succinate Module	2-methylisocitrate dehydratase (EC 4.2.1.99)	NZ_JBBJSO010000001.1	2005358	2002638
WA5	Carbohydrates	Propionate-CoA to Succinate Module	2-methylcitrate synthase (EC 2.3.3.5)	NZ_JBBJSO010000012.1	7219	6101
WA5	Carbohydrates	Propionate-CoA to Succinate Module	Aconitate hydratase (EC 4.2.1.3)	NZ_JBBJSO010000001.1	2005358	2002638
WA5	Carbohydrates	Propionate-CoA to Succinate Module	Methylisocitrate lyase (EC 4.1.3.30)	NZ_JBBJSO010000012.1	4543	3635
WA5	Carbohydrates	Propionate-CoA to Succinate Module	2-methylcitrate dehydratase (EC 4.2.1.79)	NZ_JBBJSO010000012.1	6002	4566
WA5	Carbohydrates	Alpha-acetolactate operon	Alpha-acetolactate decarboxylase (EC 4.1.1.5)	NZ_JBBJSO010000001.1	181753	181040
WA5	Carbohydrates	Alpha-acetolactate operon	Acetolactate synthase, catabolic (EC 2.2.1.6)	NZ_JBBJSO010000001.1	183446	181770
WA5	Carbohydrates	Methylcitrate cycle	2-methylcitrate dehydratase (EC 4.2.1.79)	NZ_JBBJSO010000012.1	6002	4566
WA5	Carbohydrates	Methylcitrate cycle	Methylisocitrate lyase (EC 4.1.3.30)	NZ_JBBJSO010000012.1	4543	3635
WA5	Carbohydrates	Methylcitrate cycle	2-methylcitrate synthase (EC 2.3.3.5)	NZ_JBBJSO010000012.1	7219	6101
WA5	Carbohydrates	Methylcitrate cycle	2-methylisocitrate dehydratase (EC 4.2.1.99)	NZ_JBBJSO010000001.1	2005358	2002638
WB3	Carbohydrates	Neotrehalosadiamine (NTD) Biosynthesis Operon	NTD biosynthesis operon regulator NtdR	JBBJSN010000010.1	47850	48839
WB3	Carbohydrates	Neotrehalosadiamine (NTD) Biosynthesis Operon	NTD biosynthesis operon putative oxidoreductase NtdC (EC 1.-.-.-)	JBBJSN010000010.1	45577	44531
WB3	Carbohydrates	Neotrehalosadiamine (NTD) Biosynthesis Operon	NTD biosynthesis operon putative hydrolase NtdB (EC 3.-.-.-)	JBBJSN010000010.1	46440	45574
WB3	Carbohydrates	Neotrehalosadiamine (NTD) Biosynthesis Operon	NTD biosynthesis operon protein NtdA	JBBJSN010000010.1	47740	46415
WB3	Carbohydrates	Chitin and N-acetylglucosamine utilization	N-acetylglucosamine-6-phosphate deacetylase (EC 3.5.1.25)	JBBJSN010000001.1	151758	152948
WB3	Carbohydrates	Chitin and N-acetylglucosamine utilization	Glucosamine-6-phosphate deaminase (EC 3.5.99.6)	JBBJSN010000001.1	152948	153673
WB3	Carbohydrates	Chitin and N-acetylglucosamine utilization	Predicted transcriptional regulator of N-Acetylglucosamine utilization, GntR family	JBBJSN010000001.1	153697	154422
WB3	Carbohydrates	L-Arabinose utilization	L-ribulose-5-phosphate 4-epimerase (EC 5.1.3.4)	JBBJSN010000002.1	156224	156928
WB3	Carbohydrates	L-Arabinose utilization	L-arabinose isomerase (EC 5.3.1.4)	JBBJSN010000002.1	156946	158367
WB3	Carbohydrates	L-Arabinose utilization	Ribulokinase (EC 2.7.1.16)	JBBJSN010000002.1	154605	156230
WB3	Carbohydrates	L-Arabinose utilization	Arabinose-proton symporter	JBBJSN010000002.1	158449	159789
WB3	Carbohydrates	Xylose utilization	Xylose-responsive transcription regulator, ROK family	JBBJSN010000044.1	3977	5137
WB3	Carbohydrates	Xylose utilization	Xylose isomerase (EC 5.3.1.5)	JBBJSN010000044.1	3763	2426
WB3	Carbohydrates	Xylose utilization	Xylulose kinase (EC 2.7.1.17)	JBBJSN010000044.1	2390	891
WB3	Carbohydrates	Xylose utilization	Xyloside transporter XynT	JBBJSN010000044.1	8205	6814
WB3	Carbohydrates	D-ribose utilization	Ribose operon repressor	JBBJSN010000001.1	275163	276149
WB3	Carbohydrates	D-ribose utilization	Ribokinase (EC 2.7.1.15)	JBBJSN010000001.1	276146	277024
WB3	Carbohydrates	D-galactarate, D-glucarate and D-glycerate catabolism - gjo	Glycerate kinase (EC 2.7.1.31)	JBBJSN010000014.1	62286	63425
WB3	Carbohydrates	D-galactarate, D-glucarate and D-glycerate catabolism - gjo	2-hydroxy-3-oxopropionate reductase (EC 1.1.1.60)	JBBJSN010000001.1	539609	540502
WB3	Carbohydrates	D-galactarate, D-glucarate and D-glycerate catabolism - gjo	D-glycerate transporter (predicted)	JBBJSN010000014.1	60983	62254
WB3	Carbohydrates	D-galactarate, D-glucarate and D-glycerate catabolism - gjo	Sugar diacid utilization regulator SdaR	JBBJSN010000014.1	59753	60865
WB3	Carbohydrates	Mannose Metabolism	Endo-1,4-beta-mannosidase	JBBJSN010000003.1	102497	101355
WB3	Carbohydrates	Mannose Metabolism	Mannose-6-phosphate isomerase (EC 5.3.1.8)	JBBJSN010000001.1	244769	243819
WB3	Carbohydrates	D-galactarate, D-glucarate and D-glycerate catabolism	2-hydroxy-3-oxopropionate reductase (EC 1.1.1.60)	JBBJSN010000001.1	539609	540502
WB3	Carbohydrates	D-galactarate, D-glucarate and D-glycerate catabolism	D-glycerate transporter (predicted)	JBBJSN010000014.1	60983	62254
WB3	Carbohydrates	D-galactarate, D-glucarate and D-glycerate catabolism	Sugar diacid utilization regulator SdaR	JBBJSN010000014.1	59753	60865
WB3	Carbohydrates	D-galactarate, D-glucarate and D-glycerate catabolism	Glycerate kinase (EC 2.7.1.31)	JBBJSN010000014.1	62286	63425
WB3	Carbohydrates	D-gluconate and ketogluconates metabolism	Gluconate transporter family protein	JBBJSN010000026.1	31755	30427
WB3	Carbohydrates	D-gluconate and ketogluconates metabolism	Gluconate permease, Bsu4004 homolog	JBBJSN010000001.1	541983	543302
WB3	Carbohydrates	D-gluconate and ketogluconates metabolism	6-phosphogluconate dehydrogenase, decarboxylating (EC 1.1.1.44)	JBBJSN010000002.1	326452	327861
WB3	Carbohydrates	D-gluconate and ketogluconates metabolism	Gluconokinase (EC 2.7.1.12)	JBBJSN010000026.1	33297	31780
WB3	Carbohydrates	D-gluconate and ketogluconates metabolism	Glucose 1-dehydrogenase (EC 1.1.1.47)	JBBJSN010000002.1	328840	329625
WB3	Carbohydrates	Deoxyribose and Deoxynucleoside Catabolism	Purine nucleoside phosphorylase (EC 2.4.2.1)	JBBJSN010000015.1	24177	24872
WB3	Carbohydrates	Deoxyribose and Deoxynucleoside Catabolism	Na+ dependent nucleoside transporter NupC	JBBJSN010000026.1	13879	12698
WB3	Carbohydrates	Deoxyribose and Deoxynucleoside Catabolism	Deoxyribose-phosphate aldolase (EC 4.1.2.4)	JBBJSN010000026.1	14717	14046
WB3	Carbohydrates	Deoxyribose and Deoxynucleoside Catabolism	Pyrimidine-nucleoside phosphorylase (EC 2.4.2.2)	JBBJSN010000026.1	12672	11371
WB3	Carbohydrates	Deoxyribose and Deoxynucleoside Catabolism	Deoxyribonucleoside regulator DeoR (transcriptional repressor)	JBBJSN010000026.1	15745	14801
WB3	Carbohydrates	Deoxyribose and Deoxynucleoside Catabolism	Ribokinase (EC 2.7.1.15)	JBBJSN010000001.1	276146	277024
WB3	Carbohydrates	Deoxyribose and Deoxynucleoside Catabolism	Phosphopentomutase (EC 5.4.2.7)	JBBJSN010000027.1	31410	30226
WB3	Carbohydrates	Fructose utilization	Transcriptional repressor of the fructose operon, DeoR family	JBBJSN010000029.1	27515	28270
WB3	Carbohydrates	Fructose utilization	Fructokinase (EC 2.7.1.4)	JBBJSN010000001.1	26906	26034
WB3	Carbohydrates	Fructose utilization	Phosphotransferase system, phosphocarrier protein HPr	JBBJSN010000017.1	7364	7098
WB3	Carbohydrates	Fructose utilization	Transaldolase (EC 2.2.1.2)	JBBJSN010000001.1	357585	356947
WB3	Carbohydrates	Fructose utilization	Phosphoenolpyruvate-protein phosphotransferase of PTS system (EC 2.7.3.9)	JBBJSN010000017.1	7098	5380
WB3	Carbohydrates	Fructose utilization	1-phosphofructokinase (EC 2.7.1.56)	JBBJSN010000029.1	28267	29178
WB3	Carbohydrates	Dehydrogenase complexes	Branched-chain alpha-keto acid dehydrogenase, E1 component, beta subunit (EC 1.2.4.4)	JBBJSN010000002.1	310473	311456
WB3	Carbohydrates	Dehydrogenase complexes	Pyruvate dehydrogenase E1 component alpha subunit (EC 1.2.4.1)	JBBJSN010000024.1	13775	14890
WB3	Carbohydrates	Dehydrogenase complexes	2-oxoglutarate dehydrogenase E1 component (EC 1.2.4.2)	JBBJSN010000015.1	43764	46598
WB3	Carbohydrates	Dehydrogenase complexes	Cytosol aminopeptidase PepA (EC 3.4.11.1)	JBBJSN010000007.1	64714	63224
WB3	Carbohydrates	Dehydrogenase complexes	Pyruvate dehydrogenase E1 component beta subunit (EC 1.2.4.1)	JBBJSN010000024.1	14894	15871
WB3	Carbohydrates	Dehydrogenase complexes	Dihydrolipoamide dehydrogenase of branched-chain alpha-keto acid dehydrogenase (EC 1.8.1.4)	JBBJSN010000002.1	308026	309450
WB3	Carbohydrates	Dehydrogenase complexes	Dihydrolipoamide acetyltransferase component of pyruvate dehydrogenase complex (EC 2.3.1.12)	JBBJSN010000024.1	15979	17322
WB3	Carbohydrates	Dehydrogenase complexes	Dihydrolipoamide dehydrogenase of acetoin dehydrogenase (EC 1.8.1.4)	JBBJSN010000011.1	68396	67017
WB3	Carbohydrates	Dehydrogenase complexes	Branched-chain alpha-keto acid dehydrogenase, E1 component, alpha subunit (EC 1.2.4.4)	JBBJSN010000002.1	309468	310460
WB3	Carbohydrates	Dehydrogenase complexes	Dihydrolipoamide succinyltransferase component (E2) of 2-oxoglutarate dehydrogenase complex (EC 2.3.1.61)	JBBJSN010000015.1	46613	47869
WB3	Carbohydrates	Dehydrogenase complexes	Dihydrolipoamide acyltransferase component of branched-chain alpha-keto acid dehydrogenase complex (EC 2.3.1.168)	JBBJSN010000002.1	311475	312719
WB3	Carbohydrates	Pentose phosphate pathway	Transketolase (EC 2.2.1.1)	JBBJSN010000012.1	74625	72622
WB3	Carbohydrates	Pentose phosphate pathway	6-phosphogluconate dehydrogenase, decarboxylating (EC 1.1.1.44)	JBBJSN010000002.1	326452	327861
WB3	Carbohydrates	Pentose phosphate pathway	Glucose-6-phosphate 1-dehydrogenase (EC 1.1.1.49)	JBBJSN010000002.1	335575	334100
WB3	Carbohydrates	Pentose phosphate pathway	Ribulose-phosphate 3-epimerase (EC 5.1.3.1)	JBBJSN010000003.1	184995	184345
WB3	Carbohydrates	Pentose phosphate pathway	6-phosphogluconolactonase (EC 3.1.1.31)	JBBJSN010000002.1	1321	278
WB3	Carbohydrates	Pentose phosphate pathway	Transaldolase (EC 2.2.1.2)	JBBJSN010000001.1	357585	356947
WB3	Carbohydrates	Pentose phosphate pathway	Ribose-phosphate pyrophosphokinase (EC 2.7.6.1)	JBBJSN010000036.1	12865	11912
WB3	Carbohydrates	TCA Cycle	Succinyl-CoA ligase [ADP-forming] alpha chain (EC 6.2.1.5)	JBBJSN010000003.1	157962	157060
WB3	Carbohydrates	TCA Cycle	Succinyl-CoA ligase [ADP-forming] beta chain (EC 6.2.1.5)	JBBJSN010000003.1	159145	157985
WB3	Carbohydrates	TCA Cycle	2-oxoglutarate dehydrogenase E1 component (EC 1.2.4.2)	JBBJSN010000015.1	43764	46598
WB3	Carbohydrates	TCA Cycle	Fumarate hydratase class II (EC 4.2.1.2)	JBBJSN010000007.1	137987	136593
WB3	Carbohydrates	TCA Cycle	Dihydrolipoamide succinyltransferase component (E2) of 2-oxoglutarate dehydrogenase complex (EC 2.3.1.61)	JBBJSN010000015.1	46613	47869
WB3	Carbohydrates	TCA Cycle	Malate dehydrogenase (EC 1.1.1.37)	JBBJSN010000006.1	73225	72287
WB3	Carbohydrates	TCA Cycle	Aconitate hydratase (EC 4.2.1.3)	JBBJSN010000012.1	68000	65271
WB3	Carbohydrates	TCA Cycle	Dihydrolipoamide dehydrogenase of pyruvate dehydrogenase complex (EC 1.8.1.4)	JBBJSN010000024.1	17327	18739
WB3	Carbohydrates	TCA Cycle	Citrate synthase (si) (EC 2.3.3.1)	JBBJSN010000006.1	75797	74679
WB3	Carbohydrates	TCA Cycle	Isocitrate dehydrogenase [NADP] (EC 1.1.1.42)	JBBJSN010000006.1	74531	73260
WB3	Carbohydrates	Pyruvate metabolism I: anaplerotic reactions, PEP	Two-component response regulator, malate (EC 2.7.3.-)	JBBJSN010000007.1	18223	18930
WB3	Carbohydrates	Pyruvate metabolism I: anaplerotic reactions, PEP	Phosphoenolpyruvate carboxykinase [ATP] (EC 4.1.1.49)	JBBJSN010000018.1	54070	55656
WB3	Carbohydrates	Pyruvate metabolism I: anaplerotic reactions, PEP	Two-component sensor histidine kinase, malate (EC 2.7.3.-)	JBBJSN010000007.1	16629	18230
WB3	Carbohydrates	Pyruvate metabolism I: anaplerotic reactions, PEP	NADP-dependent malic enzyme (EC 1.1.1.40)	JBBJSN010000006.1	84839	83607
WB3	Carbohydrates	Pyruvate metabolism I: anaplerotic reactions, PEP	NAD-dependent malic enzyme (EC 1.1.1.38)	JBBJSN010000001.1	351464	349764
WB3	Carbohydrates	Pyruvate metabolism I: anaplerotic reactions, PEP	Pyruvate kinase (EC 2.7.1.40)	JBBJSN010000006.1	80137	78377
WB3	Carbohydrates	Glycolate, glyoxylate interconversions	Glyoxylate reductase (EC 1.1.1.26)	JBBJSN010000001.1	127842	128813
WB3	Carbohydrates	Glycolate, glyoxylate interconversions	Glyoxylate reductase (EC 1.1.1.79)	JBBJSN010000001.1	127842	128813
WB3	Carbohydrates	Glycolate, glyoxylate interconversions	Hydroxypyruvate reductase (EC 1.1.1.81)	JBBJSN010000001.1	127842	128813
WB3	Carbohydrates	Methylglyoxal Metabolism	Aldehyde dehydrogenase (EC 1.2.1.3)	JBBJSN010000001.1	434415	435773
WB3	Carbohydrates	Methylglyoxal Metabolism	Methylglyoxal synthase (EC 4.2.3.3)	JBBJSN010000005.1	56204	56623
WB3	Carbohydrates	Pyruvate metabolism II: acetyl-CoA, acetogenesis from pyruvate	Acetate kinase (EC 2.7.2.1)	JBBJSN010000006.1	99764	98580
WB3	Carbohydrates	Pyruvate metabolism II: acetyl-CoA, acetogenesis from pyruvate	Pyruvate dehydrogenase E1 component alpha subunit (EC 1.2.4.1)	JBBJSN010000024.1	13775	14890
WB3	Carbohydrates	Pyruvate metabolism II: acetyl-CoA, acetogenesis from pyruvate	Pyruvate dehydrogenase E1 component beta subunit (EC 1.2.4.1)	JBBJSN010000024.1	14894	15871
WB3	Carbohydrates	Pyruvate metabolism II: acetyl-CoA, acetogenesis from pyruvate	Dihydrolipoamide acetyltransferase component of pyruvate dehydrogenase complex (EC 2.3.1.12)	JBBJSN010000024.1	15979	17322
WB3	Carbohydrates	Pyruvate metabolism II: acetyl-CoA, acetogenesis from pyruvate	NAD-independent protein deacetylase AcuC	JBBJSN010000006.1	143158	144318
WB3	Carbohydrates	Pyruvate metabolism II: acetyl-CoA, acetogenesis from pyruvate	Aldehyde dehydrogenase (EC 1.2.1.3)	JBBJSN010000001.1	434415	435773
WB3	Carbohydrates	Pyruvate metabolism II: acetyl-CoA, acetogenesis from pyruvate	Phosphate acetyltransferase (EC 2.3.1.8)	JBBJSN010000001.1	409683	408712
WB3	Carbohydrates	Pyruvate metabolism II: acetyl-CoA, acetogenesis from pyruvate	Acetyltransferase AcuA, acetyl-CoA synthetase inhibitor	JBBJSN010000006.1	141848	142480
WB3	Carbohydrates	Pyruvate metabolism II: acetyl-CoA, acetogenesis from pyruvate	Dihydrolipoamide dehydrogenase of pyruvate dehydrogenase complex (EC 1.8.1.4)	JBBJSN010000024.1	17327	18739
WB3	Carbohydrates	Pyruvate metabolism II: acetyl-CoA, acetogenesis from pyruvate	NAD-dependent protein deacetylase of SIR2 family	JBBJSN010000009.1	37886	37140
WB3	Carbohydrates	Pyruvate Alanine Serine Interconversions	Alanine racemase (EC 5.1.1.1)	JBBJSN010000011.1	81833	80655
WB3	Carbohydrates	Pyruvate Alanine Serine Interconversions	Branched-chain amino acid aminotransferase (EC 2.6.1.42)	JBBJSN010000001.1	484499	485590
WB3	Carbohydrates	Pyruvate Alanine Serine Interconversions	L-serine dehydratase, beta subunit (EC 4.3.1.17)	JBBJSN010000003.1	180751	180089
WB3	Carbohydrates	Pyruvate Alanine Serine Interconversions	Alanine dehydrogenase (EC 1.4.1.1)	JBBJSN010000007.1	58894	60030
WB3	Carbohydrates	Pyruvate Alanine Serine Interconversions	L-serine dehydratase, alpha subunit (EC 4.3.1.17)	JBBJSN010000003.1	180071	179166
WB3	Carbohydrates	Pyruvate Alanine Serine Interconversions	L-alanine:glyoxylate aminotransferase (EC 2.6.1.44)	JBBJSN010000007.1	96736	95501
WB3	Carbohydrates	Pyruvate Alanine Serine Interconversions	D-alanine aminotransferase (EC 2.6.1.21)	JBBJSN010000009.1	35948	35091
WB3	Carbohydrates	Methylcitrate cycle	Methylisocitrate lyase (EC 4.1.3.30)	JBBJSN010000015.1	63377	64294
WB3	Carbohydrates	Methylcitrate cycle	2-methylcitrate dehydratase (EC 4.2.1.79)	JBBJSN010000015.1	61928	63364
WB3	Carbohydrates	Methylcitrate cycle	2-methylisocitrate dehydratase (EC 4.2.1.99)	JBBJSN010000012.1	68000	65271
WB3	Carbohydrates	Methylcitrate cycle	2-methylcitrate synthase (EC 2.3.3.5)	JBBJSN010000015.1	60783	61925
WB3	Carbohydrates	Alpha-acetolactate operon	Acetolactate synthase, catabolic (EC 2.2.1.6)	JBBJSN010000001.1	282549	284249
WB3	Carbohydrates	Alpha-acetolactate operon	Alpha-acetolactate decarboxylase (EC 4.1.1.5)	JBBJSN010000001.1	284285	285055
WB3	Carbohydrates	Propionate-CoA to Succinate Module	Methylisocitrate lyase (EC 4.1.3.30)	JBBJSN010000015.1	63377	64294
WB3	Carbohydrates	Propionate-CoA to Succinate Module	Aconitate hydratase (EC 4.2.1.3)	JBBJSN010000012.1	68000	65271
WB3	Carbohydrates	Propionate-CoA to Succinate Module	2-methylcitrate dehydratase (EC 4.2.1.79)	JBBJSN010000015.1	61928	63364
WB3	Carbohydrates	Propionate-CoA to Succinate Module	2-methylisocitrate dehydratase (EC 4.2.1.99)	JBBJSN010000012.1	68000	65271
WB3	Carbohydrates	Propionate-CoA to Succinate Module	2-methylcitrate synthase (EC 2.3.3.5)	JBBJSN010000015.1	60783	61925
WB3	Carbohydrates	Glycerate metabolism	Hydroxypyruvate reductase (EC 1.1.1.81)	JBBJSN010000001.1	127842	128813
WB3	Carbohydrates	Glycerate metabolism	Glycerate kinase (EC 2.7.1.31)	JBBJSN010000014.1	62286	63425
WB3	Carbohydrates	Glycerate metabolism	Pyruvate kinase (EC 2.7.1.40)	JBBJSN010000006.1	80137	78377
WB3	Carbohydrates	Glycerate metabolism	D-glycerate transporter (predicted)	JBBJSN010000014.1	60983	62254
WB3	Carbohydrates	Glycerate metabolism	2-hydroxy-3-oxopropionate reductase (EC 1.1.1.60)	JBBJSN010000001.1	539609	540502
WB3	Carbohydrates	Carbon storage regulator	Carbon storage regulator	JBBJSN010000001.1	199423	199199
WB3	Carbohydrates	Carbon storage regulator	Flagellar assembly factor FliW	JBBJSN010000001.1	199851	199417
WB3	Carbohydrates	Fermentations: Lactate	Acetate kinase (EC 2.7.2.1)	JBBJSN010000006.1	99764	98580
WB3	Carbohydrates	Fermentations: Lactate	Phosphate acetyltransferase (EC 2.3.1.8)	JBBJSN010000001.1	409683	408712
WB3	Carbohydrates	Fermentations: Lactate	L-lactate dehydrogenase (EC 1.1.1.27)	JBBJSN010000010.1	51695	50748
WB3	Carbohydrates	Acetyl-CoA fermentation to Butyrate	3-hydroxybutyryl-CoA dehydrogenase (EC 1.1.1.157)	JBBJSN010000001.1	370745	369882
WB3	Carbohydrates	Acetyl-CoA fermentation to Butyrate	Enoyl-CoA hydratase (EC 4.2.1.17)	JBBJSN010000006.1	29044	28265
WB3	Carbohydrates	Acetyl-CoA fermentation to Butyrate	Electron transfer flavoprotein, beta subunit	JBBJSN010000006.1	28234	27461
WB3	Carbohydrates	Acetyl-CoA fermentation to Butyrate	Electron transfer flavoprotein, alpha subunit	JBBJSN010000006.1	27416	26439
WB3	Carbohydrates	Acetyl-CoA fermentation to Butyrate	Acetyl-CoA acetyltransferase (EC 2.3.1.9)	JBBJSN010000001.1	371940	370765
WB3	Carbohydrates	Acetoin, butanediol metabolism	Dihydrolipoamide dehydrogenase of acetoin dehydrogenase (EC 1.8.1.4)	JBBJSN010000011.1	68396	67017
WB3	Carbohydrates	Acetoin, butanediol metabolism	Acetolactate synthase large subunit (EC 2.2.1.6)	JBBJSN010000002.1	3048	4772
WB3	Carbohydrates	Acetoin, butanediol metabolism	Acetolactate synthase small subunit (EC 2.2.1.6)	JBBJSN010000002.1	4769	5287
WB3	Carbohydrates	Acetoin, butanediol metabolism	Transcriptional activator of acetoin dehydrogenase operon AcoR	JBBJSN010000011.1	66908	65061
WB3	Carbohydrates	Acetoin, butanediol metabolism	Alpha-acetolactate decarboxylase (EC 4.1.1.5)	JBBJSN010000001.1	284285	285055
WB3	Carbohydrates	Acetoin, butanediol metabolism	Acetolactate synthase, catabolic (EC 2.2.1.6)	JBBJSN010000001.1	282549	284249
WB3	Carbohydrates	Acetoin, butanediol metabolism	2,3-butanediol dehydrogenase, R-alcohol forming, (R)- and (S)-acetoin-specific (EC 1.1.1.4)	JBBJSN010000002.1	127047	128087
WB3	Carbohydrates	Butanol Biosynthesis	Enoyl-CoA hydratase (EC 4.2.1.17)	JBBJSN010000006.1	29044	28265
WB3	Carbohydrates	Butanol Biosynthesis	Alcohol dehydrogenase (EC 1.1.1.1)	JBBJSN010000002.1	123339	124502
WB3	Carbohydrates	Butanol Biosynthesis	3-hydroxybutyryl-CoA dehydrogenase (EC 1.1.1.157)	JBBJSN010000001.1	370745	369882
WB3	Carbohydrates	Butanol Biosynthesis	Acetyl-CoA acetyltransferase (EC 2.3.1.9)	JBBJSN010000001.1	371940	370765
WB3	Carbohydrates	Acetolactate synthase subunits	Acetolactate synthase large subunit (EC 2.2.1.6)	JBBJSN010000002.1	3048	4772
WB3	Carbohydrates	Acetolactate synthase subunits	Acetolactate synthase small subunit (EC 2.2.1.6)	JBBJSN010000002.1	4769	5287
WB3	Carbohydrates	Sucrose utilization	Fructokinase (EC 2.7.1.4)	JBBJSN010000001.1	26906	26034
WB3	Carbohydrates	Sucrose utilization	Sucrose-6-phosphate hydrolase (EC 3.2.1.26)	JBBJSN010000001.1	441853	440396
WB3	Carbohydrates	Lactose and Galactose Uptake and Utilization	Tagatose-6-phosphate kinase (EC 2.7.1.144)	JBBJSN010000025.1	8558	7644
WB3	Carbohydrates	Lactose and Galactose Uptake and Utilization	UDP-glucose 4-epimerase (EC 5.1.3.2)	JBBJSN010000001.1	218187	217258
WB3	Carbohydrates	Lactose and Galactose Uptake and Utilization	Galactose-1-phosphate uridylyltransferase (EC 2.7.7.10)	JBBJSN010000001.1	458948	457428
WB3	Carbohydrates	Lactose and Galactose Uptake and Utilization	Galactokinase (EC 2.7.1.6)	JBBJSN010000001.1	461153	459975
WB3	Carbohydrates	Serine-glyoxylate cycle	Methylenetetrahydrofolate dehydrogenase (NADP+) (EC 1.5.1.5)	JBBJSN010000002.1	288470	289321
WB3	Carbohydrates	Serine-glyoxylate cycle	Enolase (EC 4.2.1.11)	JBBJSN010000001.1	74195	72903
WB3	Carbohydrates	Serine-glyoxylate cycle	Glycerate kinase (EC 2.7.1.31)	JBBJSN010000014.1	62286	63425
WB3	Carbohydrates	Serine-glyoxylate cycle	5-formyltetrahydrofolate cyclo-ligase (EC 6.3.3.2)	JBBJSN010000002.1	245413	245973
WB3	Carbohydrates	Serine-glyoxylate cycle	Succinyl-CoA ligase [ADP-forming] alpha chain (EC 6.2.1.5)	JBBJSN010000003.1	157962	157060
WB3	Carbohydrates	Serine-glyoxylate cycle	Phosphoenolpyruvate carboxykinase [ATP] (EC 4.1.1.49)	JBBJSN010000018.1	54070	55656
WB3	Carbohydrates	Serine-glyoxylate cycle	Methenyltetrahydrofolate cyclohydrolase (EC 3.5.4.9)	JBBJSN010000002.1	288470	289321
WB3	Carbohydrates	Serine-glyoxylate cycle	5,10-methylenetetrahydrofolate reductase (EC 1.5.1.20)	JBBJSN010000013.1	83177	81336
WB3	Carbohydrates	Serine-glyoxylate cycle	Malate dehydrogenase (EC 1.1.1.37)	JBBJSN010000006.1	73225	72287
WB3	Carbohydrates	Serine-glyoxylate cycle	Serine hydroxymethyltransferase (EC 2.1.2.1)	JBBJSN010000001.1	340406	339159
WB3	Carbohydrates	Serine-glyoxylate cycle	Acetyl-CoA acetyltransferase (EC 2.3.1.9)	JBBJSN010000001.1	371940	370765
WB3	Carbohydrates	Serine-glyoxylate cycle	Succinyl-CoA ligase [ADP-forming] beta chain (EC 6.2.1.5)	JBBJSN010000003.1	159145	157985
WB3	Carbohydrates	Serine-glyoxylate cycle	Formate--tetrahydrofolate ligase (EC 6.3.4.3)	JBBJSN010000034.1	15773	17455
WB3	Carbohydrates	Serine-glyoxylate cycle	low-specificity D-threonine aldolase	JBBJSN010000013.1	27676	28782
WB3	Carbohydrates	Serine-glyoxylate cycle	Serine--pyruvate aminotransferase (EC 2.6.1.51)	JBBJSN010000007.1	96736	95501
WB3	Carbohydrates	Serine-glyoxylate cycle	Citrate synthase (si) (EC 2.3.3.1)	JBBJSN010000006.1	75797	74679
WB3	Carbohydrates	Serine-glyoxylate cycle	3-ketoacyl-CoA thiolase (EC 2.3.1.16)	JBBJSN010000002.1	103240	104328
WB3	Carbohydrates	Serine-glyoxylate cycle	Aconitate hydratase (EC 4.2.1.3)	JBBJSN010000012.1	68000	65271
WB3	Carbohydrates	Serine-glyoxylate cycle	Methylcrotonyl-CoA carboxylase carboxyl transferase subunit (EC 6.4.1.4)	JBBJSN010000025.1	22127	20604
WB3	Carbohydrates	One-carbon metabolism by tetrahydropterines	Formate--tetrahydrofolate ligase (EC 6.3.4.3)	JBBJSN010000034.1	15773	17455
WB3	Carbohydrates	One-carbon metabolism by tetrahydropterines	Methylenetetrahydrofolate dehydrogenase (NADP+) (EC 1.5.1.5)	JBBJSN010000002.1	288470	289321
WB3	Carbohydrates	One-carbon metabolism by tetrahydropterines	Formyltetrahydrofolate deformylase (EC 3.5.1.10)	JBBJSN010000023.1	44810	45712
WB3	Carbohydrates	One-carbon metabolism by tetrahydropterines	Methenyltetrahydrofolate cyclohydrolase (EC 3.5.4.9)	JBBJSN010000002.1	288470	289321
WB3	Carbohydrates	One-carbon metabolism by tetrahydropterines	5,10-methylenetetrahydrofolate reductase (EC 1.5.1.20)	JBBJSN010000013.1	83177	81336
WB3	Carbohydrates	One-carbon metabolism by tetrahydropterines	5-formyltetrahydrofolate cyclo-ligase (EC 6.3.3.2)	JBBJSN010000002.1	245413	245973
WB3	Carbohydrates	Glycerol and Glycerol-3-phosphate Uptake and Utilization	Aerobic glycerol-3-phosphate dehydrogenase (EC 1.1.5.3)	JBBJSN010000009.1	63177	61516
WB3	Carbohydrates	Glycerol and Glycerol-3-phosphate Uptake and Utilization	Glycerol kinase (EC 2.7.1.30)	JBBJSN010000009.1	64813	63317
WB3	Carbohydrates	Glycerol and Glycerol-3-phosphate Uptake and Utilization	Glycerol-3-phosphate responsive antiterminator (mRNA-binding)	JBBJSN010000009.1	66415	65858
WB3	Carbohydrates	Glycerol and Glycerol-3-phosphate Uptake and Utilization	Glycerol uptake facilitator protein	JBBJSN010000009.1	65644	64829
WB3	Carbohydrates	Glycerol and Glycerol-3-phosphate Uptake and Utilization	Glycerol-3-phosphate dehydrogenase [NAD(P)+] (EC 1.1.1.94)	JBBJSN010000005.1	25420	26457
WB3	Carbohydrates	Glycerol and Glycerol-3-phosphate Uptake and Utilization	Glycerophosphoryl diester phosphodiesterase (EC 3.1.4.46)	JBBJSN010000002.1	301510	302247
WB3	Carbohydrates	Glycerol and Glycerol-3-phosphate Uptake and Utilization	Glycerol-3-phosphate transporter	JBBJSN010000016.1	32549	31215
WB8	Carbohydrates	Glycerol and Glycerol-3-phosphate Uptake and Utilization	Glycerol kinase (EC 2.7.1.30)	NZ_JBBJSM010000011.1	64307	65797
WB8	Carbohydrates	Glycerol and Glycerol-3-phosphate Uptake and Utilization	Glycerol uptake facilitator protein	NZ_JBBJSM010000011.1	63467	64282
WB8	Carbohydrates	Glycerol and Glycerol-3-phosphate Uptake and Utilization	Glycerol-3-phosphate ABC transporter, permease protein UgpE (TC 3.A.1.1.3)	NZ_JBBJSM010000006.1	90977	90165
WB8	Carbohydrates	Glycerol and Glycerol-3-phosphate Uptake and Utilization	Aerobic glycerol-3-phosphate dehydrogenase (EC 1.1.5.3)	NZ_JBBJSM010000011.1	65945	67615
WB8	Carbohydrates	Glycerol and Glycerol-3-phosphate Uptake and Utilization	Glycerol-3-phosphate dehydrogenase [NAD(P)+] (EC 1.1.1.94)	NZ_JBBJSM010000010.1	92325	93359
WB8	Carbohydrates	Glycerol and Glycerol-3-phosphate Uptake and Utilization	Glycerol-3-phosphate ABC transporter, permease protein UgpA (TC 3.A.1.1.3)	NZ_JBBJSM010000006.1	91906	90974
WB8	Carbohydrates	Glycerol and Glycerol-3-phosphate Uptake and Utilization	Glycerophosphoryl diester phosphodiesterase (EC 3.1.4.46)	NZ_JBBJSM010000001.1	181354	182409
WB8	Carbohydrates	Glycerol and Glycerol-3-phosphate Uptake and Utilization	Glycerol-3-phosphate responsive antiterminator (mRNA-binding)	NZ_JBBJSM010000011.1	62745	63305
WB8	Carbohydrates	Glycerate metabolism	Pyruvate kinase (EC 2.7.1.40)	NZ_JBBJSM010000002.1	392240	390480
WB8	Carbohydrates	Glycerate metabolism	D-glycerate transporter (predicted)	NZ_JBBJSM010000007.1	17716	16448
WB8	Carbohydrates	Glycerate metabolism	2-hydroxy-3-oxopropionate reductase (EC 1.1.1.60)	NZ_JBBJSM010000008.1	58152	57277
WB8	Carbohydrates	Glycerate metabolism	Hydroxypyruvate reductase (EC 1.1.1.81)	NZ_JBBJSM010000005.1	212327	213286
WB8	Carbohydrates	Glycerate metabolism	Glycerate kinase (EC 2.7.1.31)	NZ_JBBJSM010000007.1	16435	15302
WB8	Carbohydrates	Photorespiration (oxidative C2 cycle)	Glycolate dehydrogenase (EC 1.1.99.14), subunit GlcD	NZ_JBBJSM010000001.1	396696	398159
WB8	Carbohydrates	Photorespiration (oxidative C2 cycle)	Malate synthase G (EC 2.3.3.9)	NZ_JBBJSM010000001.1	398304	400484
WB8	Carbohydrates	Photorespiration (oxidative C2 cycle)	Glycine dehydrogenase [decarboxylating] (glycine cleavage system P2 protein) (EC 1.4.4.2)	NZ_JBBJSM010000002.1	90977	89517
WB8	Carbohydrates	Photorespiration (oxidative C2 cycle)	Aminomethyltransferase (glycine cleavage system T protein) (EC 2.1.2.10)	NZ_JBBJSM010000002.1	93445	92342
WB8	Carbohydrates	Photorespiration (oxidative C2 cycle)	Serine hydroxymethyltransferase (EC 2.1.2.1)	NZ_JBBJSM010000003.1	259807	258572
WB8	Carbohydrates	Photorespiration (oxidative C2 cycle)	Glycolate dehydrogenase (EC 1.1.99.14), FAD-binding subunit GlcE	NZ_JBBJSM010000001.1	394031	395332
WB8	Carbohydrates	Photorespiration (oxidative C2 cycle)	Glycine dehydrogenase [decarboxylating] (glycine cleavage system P1 protein) (EC 1.4.4.2)	NZ_JBBJSM010000002.1	92316	90970
WB8	Carbohydrates	Photorespiration (oxidative C2 cycle)	Glycerate kinase (EC 2.7.1.31)	NZ_JBBJSM010000007.1	16435	15302
WB8	Carbohydrates	Photorespiration (oxidative C2 cycle)	Phosphoglycolate phosphatase (EC 3.1.3.18)	NZ_JBBJSM010000007.1	187112	186447
WB8	Carbohydrates	Photorespiration (oxidative C2 cycle)	Glycolate dehydrogenase (EC 1.1.99.14), iron-sulfur subunit GlcF	NZ_JBBJSM010000001.1	395334	396692
WB8	Carbohydrates	Photorespiration (oxidative C2 cycle)	2-hydroxy-3-oxopropionate reductase (EC 1.1.1.60)	NZ_JBBJSM010000008.1	58152	57277
WB8	Carbohydrates	Photorespiration (oxidative C2 cycle)	Hydroxypyruvate reductase (EC 1.1.1.81)	NZ_JBBJSM010000005.1	212327	213286
WB8	Carbohydrates	Photorespiration (oxidative C2 cycle)	Glycine cleavage system H protein	NZ_JBBJSM010000005.1	183322	183705
WB8	Carbohydrates	Chitin and N-acetylglucosamine utilization	N-acetylglucosamine-6-phosphate deacetylase (EC 3.5.1.25)	NZ_JBBJSM010000007.1	60980	59793
WB8	Carbohydrates	Chitin and N-acetylglucosamine utilization	Glucosamine-6-phosphate deaminase (EC 3.5.99.6)	NZ_JBBJSM010000007.1	59796	59041
WB8	Carbohydrates	Chitin and N-acetylglucosamine utilization	Predicted transcriptional regulator of N-Acetylglucosamine utilization, GntR family	NZ_JBBJSM010000007.1	59044	58316
WB8	Carbohydrates	Xylose utilization	Xylulose kinase (EC 2.7.1.17)	NZ_JBBJSM010000004.1	318146	316647
WB8	Carbohydrates	Xylose utilization	Xylose isomerase (EC 5.3.1.5)	NZ_JBBJSM010000004.1	319581	318253
WB8	Carbohydrates	Xylose utilization	Xylose-responsive transcription regulator, ROK family	NZ_JBBJSM010000004.1	319827	320981
WB8	Carbohydrates	D-ribose utilization	Ribokinase (EC 2.7.1.15)	NZ_JBBJSM010000006.1	179794	178874
WB8	Carbohydrates	D-ribose utilization	Ribose operon repressor	NZ_JBBJSM010000006.1	184070	183048
WB8	Carbohydrates	D-galactarate, D-glucarate and D-glycerate catabolism - gjo	2-hydroxy-3-oxopropionate reductase (EC 1.1.1.60)	NZ_JBBJSM010000008.1	58152	57277
WB8	Carbohydrates	D-galactarate, D-glucarate and D-glycerate catabolism - gjo	D-glycerate transporter (predicted)	NZ_JBBJSM010000007.1	17716	16448
WB8	Carbohydrates	D-galactarate, D-glucarate and D-glycerate catabolism - gjo	Sugar diacid utilization regulator SdaR	NZ_JBBJSM010000007.1	18921	17839
WB8	Carbohydrates	D-galactarate, D-glucarate and D-glycerate catabolism - gjo	Glycerate kinase (EC 2.7.1.31)	NZ_JBBJSM010000007.1	16435	15302
WB8	Carbohydrates	D-galactarate, D-glucarate and D-glycerate catabolism	D-glycerate transporter (predicted)	NZ_JBBJSM010000007.1	17716	16448
WB8	Carbohydrates	D-galactarate, D-glucarate and D-glycerate catabolism	2-hydroxy-3-oxopropionate reductase (EC 1.1.1.60)	NZ_JBBJSM010000008.1	58152	57277
WB8	Carbohydrates	D-galactarate, D-glucarate and D-glycerate catabolism	Sugar diacid utilization regulator SdaR	NZ_JBBJSM010000007.1	18921	17839
WB8	Carbohydrates	D-galactarate, D-glucarate and D-glycerate catabolism	Glycerate kinase (EC 2.7.1.31)	NZ_JBBJSM010000007.1	16435	15302
WB8	Carbohydrates	Mannose Metabolism	Mannose-6-phosphate isomerase (EC 5.3.1.8)	NZ_JBBJSM010000003.1	165544	164594
WB8	Carbohydrates	Mannose Metabolism	Phosphomannomutase (EC 5.4.2.8)	NZ_JBBJSM010000002.1	119166	118117
WB8	Carbohydrates	Fructose utilization	Fructokinase (EC 2.7.1.4)	NZ_JBBJSM010000003.1	331184	330234
WB8	Carbohydrates	Fructose utilization	Phosphotransferase system, phosphocarrier protein HPr	NZ_JBBJSM010000001.1	84066	84332
WB8	Carbohydrates	Fructose utilization	Transaldolase (EC 2.2.1.2)	NZ_JBBJSM010000003.1	275254	274610
WB8	Carbohydrates	Fructose utilization	1-phosphofructokinase (EC 2.7.1.56)	NZ_JBBJSM010000005.1	330176	331087
WB8	Carbohydrates	Fructose utilization	Phosphoenolpyruvate-protein phosphotransferase of PTS system (EC 2.7.3.9)	NZ_JBBJSM010000008.1	64931	63216
WB8	Carbohydrates	Fructose utilization	Transcriptional repressor of the fructose operon, DeoR family	NZ_JBBJSM010000005.1	329427	330179
WB8	Carbohydrates	D-Galacturonate and D-Glucuronate Utilization	2-dehydro-3-deoxyphosphogluconate aldolase (EC 4.1.2.14)	NZ_JBBJSM010000001.1	170189	170854
WB8	Carbohydrates	D-Galacturonate and D-Glucuronate Utilization	Uronate isomerase (EC 5.3.1.12)	NZ_JBBJSM010000004.1	329915	331339
WB8	Carbohydrates	D-Galacturonate and D-Glucuronate Utilization	Mannonate dehydratase (EC 4.2.1.8)	NZ_JBBJSM010000004.1	331330	332412
WB8	Carbohydrates	D-Galacturonate and D-Glucuronate Utilization	D-mannonate oxidoreductase (EC 1.1.1.57)	NZ_JBBJSM010000004.1	332390	333235
WB8	Carbohydrates	D-Galacturonate and D-Glucuronate Utilization	Transcriptional regulator KdgR, KDG operon repressor	NZ_JBBJSM010000001.1	401361	402128
WB8	Carbohydrates	D-Galacturonate and D-Glucuronate Utilization	Alcohol dehydrogenase, zinc-containing	NZ_JBBJSM010000001.1	494932	493943
WB8	Carbohydrates	D-Galacturonate and D-Glucuronate Utilization	Alpha-glucosidase (EC 3.2.1.20)	NZ_JBBJSM010000004.1	327511	329910
WB8	Carbohydrates	Deoxyribose and Deoxynucleoside Catabolism	Na+ dependent nucleoside transporter NupC	NZ_JBBJSM010000005.1	222359	223582
WB8	Carbohydrates	Deoxyribose and Deoxynucleoside Catabolism	Deoxyribose-phosphate aldolase (EC 4.1.2.4)	NZ_JBBJSM010000002.1	173703	173032
WB8	Carbohydrates	Deoxyribose and Deoxynucleoside Catabolism	Purine nucleoside phosphorylase (EC 2.4.2.1)	NZ_JBBJSM010000001.1	263352	264056
WB8	Carbohydrates	Deoxyribose and Deoxynucleoside Catabolism	Pyrimidine-nucleoside phosphorylase (EC 2.4.2.2)	NZ_JBBJSM010000010.1	14926	16230
WB8	Carbohydrates	Deoxyribose and Deoxynucleoside Catabolism	Phosphopentomutase (EC 5.4.2.7)	NZ_JBBJSM010000010.1	12894	14081
WB8	Carbohydrates	Deoxyribose and Deoxynucleoside Catabolism	Ribokinase (EC 2.7.1.15)	NZ_JBBJSM010000006.1	179794	178874
WB8	Carbohydrates	D-gluconate and ketogluconates metabolism	6-phosphogluconate dehydrogenase, decarboxylating (EC 1.1.1.44)	NZ_JBBJSM010000002.1	25718	24306
WB8	Carbohydrates	D-gluconate and ketogluconates metabolism	Gluconokinase (EC 2.7.1.12)	NZ_JBBJSM010000005.1	64809	66347
WB8	Carbohydrates	D-gluconate and ketogluconates metabolism	Gluconate operon transcriptional repressor	NZ_JBBJSM010000007.1	208384	207653
WB8	Carbohydrates	D-gluconate and ketogluconates metabolism	Gluconate permease, Bsu4004 homolog	NZ_JBBJSM010000007.1	207580	206234
WB8	Carbohydrates	D-gluconate and ketogluconates metabolism	Glucose 1-dehydrogenase (EC 1.1.1.47)	NZ_JBBJSM010000001.1	312161	312946
WB8	Carbohydrates	D-gluconate and ketogluconates metabolism	2-ketogluconate kinase (EC 2.7.1.13)	NZ_JBBJSM010000001.1	167929	168876
WB8	Carbohydrates	2-Ketogluconate Utilization	2-ketogluconate transporter	NZ_JBBJSM010000001.1	168890	170170
WB8	Carbohydrates	2-Ketogluconate Utilization	2-ketogluconate utilization repressor PtxS	NZ_JBBJSM010000001.1	170910	171923
WB8	Carbohydrates	2-Ketogluconate Utilization	2-ketogluconate kinase (EC 2.7.1.13)	NZ_JBBJSM010000001.1	167929	168876
WB8	Carbohydrates	Carbon storage regulator	Carbon storage regulator	NZ_JBBJSM010000003.1	76745	76521
WB8	Carbohydrates	Glycogen metabolism	Glycogen phosphorylase (EC 2.4.1.1)	NZ_JBBJSM010000002.1	572697	570292
WB8	Carbohydrates	Glycogen metabolism	1,4-alpha-glucan (glycogen) branching enzyme, GH-13-type (EC 2.4.1.18)	NZ_JBBJSM010000002.1	578276	576345
WB8	Carbohydrates	Glycogen metabolism	Glycogen biosynthesis protein GlgD, glucose-1-phosphate adenylyltransferase family	NZ_JBBJSM010000002.1	575163	574135
WB8	Carbohydrates	Glycogen metabolism	Glycogen synthase, ADP-glucose transglucosylase (EC 2.4.1.21)	NZ_JBBJSM010000002.1	574138	572687
WB8	Carbohydrates	Glycogen metabolism	Glucose-1-phosphate adenylyltransferase (EC 2.7.7.27)	NZ_JBBJSM010000002.1	576394	575246
WB8	Carbohydrates	Dehydrogenase complexes	Dihydrolipoamide acyltransferase component of branched-chain alpha-keto acid dehydrogenase complex (EC 2.3.1.168)	NZ_JBBJSM010000002.1	47237	45930
WB8	Carbohydrates	Dehydrogenase complexes	Dihydrolipoamide succinyltransferase component (E2) of 2-oxoglutarate dehydrogenase complex (EC 2.3.1.61)	NZ_JBBJSM010000001.1	297970	299235
WB8	Carbohydrates	Dehydrogenase complexes	Branched-chain alpha-keto acid dehydrogenase, E1 component, alpha subunit (EC 1.2.4.4)	NZ_JBBJSM010000002.1	49255	48263
WB8	Carbohydrates	Dehydrogenase complexes	Pyruvate dehydrogenase E1 component beta subunit (EC 1.2.4.1)	NZ_JBBJSM010000001.1	823439	822462
WB8	Carbohydrates	Dehydrogenase complexes	Dihydrolipoamide dehydrogenase of branched-chain alpha-keto acid dehydrogenase (EC 1.8.1.4)	NZ_JBBJSM010000002.1	50721	49300
WB8	Carbohydrates	Dehydrogenase complexes	Dihydrolipoamide acetyltransferase component of pyruvate dehydrogenase complex (EC 2.3.1.12)	NZ_JBBJSM010000001.1	822305	820935
WB8	Carbohydrates	Dehydrogenase complexes	Branched-chain alpha-keto acid dehydrogenase, E1 component, beta subunit (EC 1.2.4.4)	NZ_JBBJSM010000002.1	48250	47267
WB8	Carbohydrates	Dehydrogenase complexes	Pyruvate dehydrogenase E1 component alpha subunit (EC 1.2.4.1)	NZ_JBBJSM010000001.1	824558	823443
WB8	Carbohydrates	Dehydrogenase complexes	2-oxoglutarate dehydrogenase E1 component (EC 1.2.4.2)	NZ_JBBJSM010000001.1	295127	297967
WB8	Carbohydrates	Dehydrogenase complexes	Cytosol aminopeptidase PepA (EC 3.4.11.1)	NZ_JBBJSM010000005.1	233351	234841
WB8	Carbohydrates	Pentose phosphate pathway	Ribose-phosphate pyrophosphokinase (EC 2.7.6.1)	NZ_JBBJSM010000017.1	33469	32516
WB8	Carbohydrates	Pentose phosphate pathway	Transaldolase (EC 2.2.1.2)	NZ_JBBJSM010000003.1	275254	274610
WB8	Carbohydrates	Pentose phosphate pathway	Glucose-6-phosphate 1-dehydrogenase (EC 1.1.1.49)	NZ_JBBJSM010000002.1	14834	16324
WB8	Carbohydrates	Pentose phosphate pathway	Ribulose-phosphate 3-epimerase (EC 5.1.3.1)	NZ_JBBJSM010000001.1	662106	661459
WB8	Carbohydrates	Pentose phosphate pathway	6-phosphogluconolactonase (EC 3.1.1.31)	NZ_JBBJSM010000007.1	122959	124005
WB8	Carbohydrates	Pentose phosphate pathway	Transketolase (EC 2.2.1.1)	NZ_JBBJSM010000001.1	516823	514817
WB8	Carbohydrates	Pentose phosphate pathway	6-phosphogluconate dehydrogenase, decarboxylating (EC 1.1.1.44)	NZ_JBBJSM010000002.1	25718	24306
WB8	Carbohydrates	Glyoxylate bypass	Malate synthase G (EC 2.3.3.9)	NZ_JBBJSM010000001.1	398304	400484
WB8	Carbohydrates	Glyoxylate bypass	Isocitrate lyase (EC 4.1.3.1)	NZ_JBBJSM010000004.1	19891	21174
WB8	Carbohydrates	Glyoxylate bypass	Citrate synthase (si) (EC 2.3.3.1)	NZ_JBBJSM010000001.1	186502	185396
WB8	Carbohydrates	Glyoxylate bypass	Aconitate hydratase (EC 4.2.1.3)	NZ_JBBJSM010000001.1	507727	505001
WB8	Carbohydrates	Glyoxylate bypass	Malate dehydrogenase (EC 1.1.1.37)	NZ_JBBJSM010000002.1	385311	384373
WB8	Carbohydrates	TCA Cycle	Dihydrolipoamide dehydrogenase of pyruvate dehydrogenase complex (EC 1.8.1.4)	NZ_JBBJSM010000001.1	820930	819518
WB8	Carbohydrates	TCA Cycle	Malate dehydrogenase (EC 1.1.1.37)	NZ_JBBJSM010000002.1	385311	384373
WB8	Carbohydrates	TCA Cycle	Isocitrate dehydrogenase [NADP] (EC 1.1.1.42)	NZ_JBBJSM010000002.1	386659	385391
WB8	Carbohydrates	TCA Cycle	Succinyl-CoA ligase [ADP-forming] alpha chain (EC 6.2.1.5)	NZ_JBBJSM010000001.1	635798	634896
WB8	Carbohydrates	TCA Cycle	2-oxoglutarate dehydrogenase E1 component (EC 1.2.4.2)	NZ_JBBJSM010000001.1	295127	297967
WB8	Carbohydrates	TCA Cycle	Dihydrolipoamide succinyltransferase component (E2) of 2-oxoglutarate dehydrogenase complex (EC 2.3.1.61)	NZ_JBBJSM010000001.1	297970	299235
WB8	Carbohydrates	TCA Cycle	Aconitate hydratase (EC 4.2.1.3)	NZ_JBBJSM010000001.1	507727	505001
WB8	Carbohydrates	TCA Cycle	Citrate synthase (si) (EC 2.3.3.1)	NZ_JBBJSM010000001.1	186502	185396
WB8	Carbohydrates	TCA Cycle	Fumarate hydratase class II (EC 4.2.1.2)	NZ_JBBJSM010000005.1	85552	86937
WB8	Carbohydrates	TCA Cycle	Fumarate hydratase class I, aerobic (EC 4.2.1.2)	NZ_JBBJSM010000012.1	323	1855
WB8	Carbohydrates	TCA Cycle	Malate:quinone oxidoreductase (EC 1.1.5.4)	NZ_JBBJSM010000003.1	417119	415620
WB8	Carbohydrates	TCA Cycle	Succinyl-CoA ligase [ADP-forming] beta chain (EC 6.2.1.5)	NZ_JBBJSM010000001.1	636977	635817
WB8	Carbohydrates	Pyruvate metabolism I: anaplerotic reactions, PEP	Phosphoenolpyruvate carboxykinase [ATP] (EC 4.1.1.49)	NZ_JBBJSM010000002.1	513342	514931
WB8	Carbohydrates	Pyruvate metabolism I: anaplerotic reactions, PEP	NADP-dependent malic enzyme (EC 1.1.1.40)	NZ_JBBJSM010000002.1	397428	396193
WB8	Carbohydrates	Pyruvate metabolism I: anaplerotic reactions, PEP	Phosphoenolpyruvate carboxylase (EC 4.1.1.31)	NZ_JBBJSM010000001.1	179041	176291
WB8	Carbohydrates	Pyruvate metabolism I: anaplerotic reactions, PEP	Pyruvate kinase (EC 2.7.1.40)	NZ_JBBJSM010000002.1	392240	390480
WB8	Carbohydrates	Glycolate, glyoxylate interconversions	Glyoxylate reductase (EC 1.1.1.79)	NZ_JBBJSM010000005.1	212327	213286
WB8	Carbohydrates	Glycolate, glyoxylate interconversions	Phosphoglycolate phosphatase (EC 3.1.3.18)	NZ_JBBJSM010000007.1	187112	186447
WB8	Carbohydrates	Glycolate, glyoxylate interconversions	Glycolate dehydrogenase (EC 1.1.99.14), FAD-binding subunit GlcE	NZ_JBBJSM010000001.1	394031	395332
WB8	Carbohydrates	Glycolate, glyoxylate interconversions	Glyoxylate reductase (EC 1.1.1.26)	NZ_JBBJSM010000005.1	212327	213286
WB8	Carbohydrates	Glycolate, glyoxylate interconversions	Glycolate dehydrogenase (EC 1.1.99.14), subunit GlcD	NZ_JBBJSM010000001.1	396696	398159
WB8	Carbohydrates	Glycolate, glyoxylate interconversions	Glycolate dehydrogenase (EC 1.1.99.14), iron-sulfur subunit GlcF	NZ_JBBJSM010000001.1	395334	396692
WB8	Carbohydrates	Glycolate, glyoxylate interconversions	Hydroxypyruvate reductase (EC 1.1.1.81)	NZ_JBBJSM010000005.1	212327	213286
WB8	Carbohydrates	Pyruvate metabolism II: acetyl-CoA, acetogenesis from pyruvate	Acetyltransferase AcuA, acetyl-CoA synthetase inhibitor	NZ_JBBJSM010000002.1	450312	450944
WB8	Carbohydrates	Pyruvate metabolism II: acetyl-CoA, acetogenesis from pyruvate	Dihydrolipoamide dehydrogenase of pyruvate dehydrogenase complex (EC 1.8.1.4)	NZ_JBBJSM010000001.1	820930	819518
WB8	Carbohydrates	Pyruvate metabolism II: acetyl-CoA, acetogenesis from pyruvate	Aldehyde dehydrogenase (EC 1.2.1.3)	NZ_JBBJSM010000001.1	310700	309213
WB8	Carbohydrates	Pyruvate metabolism II: acetyl-CoA, acetogenesis from pyruvate	NAD-independent protein deacetylase AcuC	NZ_JBBJSM010000002.1	451598	452797
WB8	Carbohydrates	Pyruvate metabolism II: acetyl-CoA, acetogenesis from pyruvate	Phosphate acetyltransferase (EC 2.3.1.8)	NZ_JBBJSM010000003.1	319211	318240
WB8	Carbohydrates	Pyruvate metabolism II: acetyl-CoA, acetogenesis from pyruvate	Dihydrolipoamide acetyltransferase component of pyruvate dehydrogenase complex (EC 2.3.1.12)	NZ_JBBJSM010000001.1	822305	820935
WB8	Carbohydrates	Pyruvate metabolism II: acetyl-CoA, acetogenesis from pyruvate	Pyruvate dehydrogenase E1 component beta subunit (EC 1.2.4.1)	NZ_JBBJSM010000001.1	823439	822462
WB8	Carbohydrates	Pyruvate metabolism II: acetyl-CoA, acetogenesis from pyruvate	Acetate kinase (EC 2.7.2.1)	NZ_JBBJSM010000002.1	417910	416723
WB8	Carbohydrates	Pyruvate metabolism II: acetyl-CoA, acetogenesis from pyruvate	Pyruvate dehydrogenase E1 component alpha subunit (EC 1.2.4.1)	NZ_JBBJSM010000001.1	824558	823443
WB8	Carbohydrates	Pyruvate metabolism II: acetyl-CoA, acetogenesis from pyruvate	Acetate permease ActP (cation/acetate symporter)	NZ_JBBJSM010000004.1	213879	215444
WB8	Carbohydrates	Methylglyoxal Metabolism	Aldehyde dehydrogenase (EC 1.2.1.3)	NZ_JBBJSM010000001.1	310700	309213
WB8	Carbohydrates	Methylglyoxal Metabolism	Methylglyoxal synthase (EC 4.2.3.3)	NZ_JBBJSM010000001.1	27602	28030
WB8	Carbohydrates	Methylglyoxal Metabolism	Aldehyde dehydrogenase A (EC 1.2.1.22)	NZ_JBBJSM010000007.1	39897	41345
WB8	Carbohydrates	Pyruvate Alanine Serine Interconversions	Branched-chain amino acid aminotransferase (EC 2.6.1.42)	NZ_JBBJSM010000002.1	328359	327454
WB8	Carbohydrates	Pyruvate Alanine Serine Interconversions	Alanine racemase (EC 5.1.1.1)	NZ_JBBJSM010000015.1	49305	50486
WB8	Carbohydrates	Pyruvate Alanine Serine Interconversions	D-alanine aminotransferase (EC 2.6.1.21)	NZ_JBBJSM010000009.1	77407	76550
WB8	Carbohydrates	Pyruvate Alanine Serine Interconversions	L-serine dehydratase, alpha subunit (EC 4.3.1.17)	NZ_JBBJSM010000001.1	657080	656193
WB8	Carbohydrates	Pyruvate Alanine Serine Interconversions	Alanine dehydrogenase (EC 1.4.1.1)	NZ_JBBJSM010000002.1	407962	406844
WB8	Carbohydrates	Pyruvate Alanine Serine Interconversions	L-serine dehydratase, beta subunit (EC 4.3.1.17)	NZ_JBBJSM010000001.1	657769	657107
WB8	Carbohydrates	Lactose and Galactose Uptake and Utilization	Aldose 1-epimerase (EC 5.1.3.3)	NZ_JBBJSM010000006.1	211304	210267
WB8	Carbohydrates	Lactose and Galactose Uptake and Utilization	Galactose-1-phosphate uridylyltransferase (EC 2.7.7.10)	NZ_JBBJSM010000006.1	212808	211255
WB8	Carbohydrates	Lactose and Galactose Uptake and Utilization	UDP-glucose 4-epimerase (EC 5.1.3.2)	NZ_JBBJSM010000001.1	410862	411800
WB8	Carbohydrates	Lactose and Galactose Uptake and Utilization	Galactokinase (EC 2.7.1.6)	NZ_JBBJSM010000006.1	214981	213800
WB8	Carbohydrates	Sucrose utilization	Sucrose-6-phosphate hydrolase (EC 3.2.1.26)	NZ_JBBJSM010000003.1	330215	328782
WB8	Carbohydrates	Sucrose utilization	Fructokinase (EC 2.7.1.4)	NZ_JBBJSM010000003.1	331184	330234
WB8	Carbohydrates	Acetyl-CoA fermentation to Butyrate	3-hydroxyacyl-CoA dehydrogenase (EC 1.1.1.35)	NZ_JBBJSM010000001.1	806417	805533
WB8	Carbohydrates	Acetyl-CoA fermentation to Butyrate	3-hydroxybutyryl-CoA dehydratase (EC 4.2.1.55)	NZ_JBBJSM010000007.1	100089	99307
WB8	Carbohydrates	Acetyl-CoA fermentation to Butyrate	Acetyl-CoA acetyltransferase (EC 2.3.1.9)	NZ_JBBJSM010000001.1	810700	809525
WB8	Carbohydrates	Acetyl-CoA fermentation to Butyrate	Electron transfer flavoprotein, alpha subunit	NZ_JBBJSM010000002.1	344029	343052
WB8	Carbohydrates	Acetyl-CoA fermentation to Butyrate	Enoyl-CoA hydratase (EC 4.2.1.17)	NZ_JBBJSM010000001.1	747250	746468
WB8	Carbohydrates	Acetyl-CoA fermentation to Butyrate	3-hydroxybutyryl-CoA dehydrogenase (EC 1.1.1.157)	NZ_JBBJSM010000001.1	806417	805533
WB8	Carbohydrates	Acetyl-CoA fermentation to Butyrate	3-hydroxybutyrate dehydrogenase (EC 1.1.1.30)	NZ_JBBJSM010000001.1	270634	269858
WB8	Carbohydrates	Acetyl-CoA fermentation to Butyrate	Electron transfer flavoprotein, beta subunit	NZ_JBBJSM010000002.1	344860	344087
WB8	Carbohydrates	Acetolactate synthase subunits	Acetolactate synthase small subunit (EC 2.2.1.6)	NZ_JBBJSM010000002.1	325327	324812
WB8	Carbohydrates	Acetolactate synthase subunits	Acetolactate synthase large subunit (EC 2.2.1.6)	NZ_JBBJSM010000002.1	327042	325324
WB8	Carbohydrates	Butanol Biosynthesis	Acetyl-CoA acetyltransferase (EC 2.3.1.9)	NZ_JBBJSM010000001.1	810700	809525
WB8	Carbohydrates	Butanol Biosynthesis	Enoyl-CoA hydratase (EC 4.2.1.17)	NZ_JBBJSM010000001.1	747250	746468
WB8	Carbohydrates	Butanol Biosynthesis	Alcohol dehydrogenase (EC 1.1.1.1)	NZ_JBBJSM010000006.1	40325	39105
WB8	Carbohydrates	Butanol Biosynthesis	3-hydroxybutyryl-CoA dehydrogenase (EC 1.1.1.157)	NZ_JBBJSM010000001.1	806417	805533
WB8	Carbohydrates	Fermentations: Lactate	L-lactate dehydrogenase (EC 1.1.1.27)	NZ_JBBJSM010000005.1	47206	46241
WB8	Carbohydrates	Fermentations: Lactate	Phosphate acetyltransferase (EC 2.3.1.8)	NZ_JBBJSM010000003.1	319211	318240
WB8	Carbohydrates	Fermentations: Lactate	Acetate kinase (EC 2.7.2.1)	NZ_JBBJSM010000002.1	417910	416723
WB8	Carbohydrates	One-carbon metabolism by tetrahydropterines	Formate--tetrahydrofolate ligase (EC 6.3.4.3)	NZ_JBBJSM010000001.1	90232	91917
WB8	Carbohydrates	One-carbon metabolism by tetrahydropterines	Methylenetetrahydrofolate dehydrogenase (NADP+) (EC 1.5.1.5)	NZ_JBBJSM010000002.1	69299	68433
WB8	Carbohydrates	One-carbon metabolism by tetrahydropterines	Methenyltetrahydrofolate cyclohydrolase (EC 3.5.4.9)	NZ_JBBJSM010000002.1	69299	68433
WB8	Carbohydrates	One-carbon metabolism by tetrahydropterines	Formyltetrahydrofolate deformylase (EC 3.5.1.10)	NZ_JBBJSM010000002.1	539856	539005
WB8	Carbohydrates	One-carbon metabolism by tetrahydropterines	5,10-methylenetetrahydrofolate reductase (EC 1.5.1.20)	NZ_JBBJSM010000004.1	95545	93692
