# Supplementary material for: Taxonomic and Functional Assessment of Microbial Communities in Urban Runoff-Contaminated Mangrove Sediments
Source: Curr Microbiol. 2026 Apr 16;83(6):303. doi: 10.1007/s00284-026-04910-5 (PMC13086700; doi:10.1007/s00284-026-04910-5)
Supplement: Supplementary file 3 — Supplementary file3 (TXT 82 KB) [file 284_2026_4910_MOESM3_ESM.txt]

> SA1
Trait	Subsystem	Role	Genomic Location	Start	Stop
Metabolism of Aromatic Compounds	Gentisate degradation	Fumarylacetoacetate hydrolase family protein	NZ_JBBJSQ010000002.1	238651	239277
Metabolism of Aromatic Compounds	Salicylate and gentisate catabolism	Fumarylacetoacetate hydrolase family protein	NZ_JBBJSQ010000002.1	238651	239277
Metabolism of Aromatic Compounds	Catechol branch of beta-ketoadipate pathway	Succinyl-CoA:3-ketoacid-coenzyme A transferase subunit A (EC 2.8.3.5)	NZ_JBBJSQ010000001.1	486856	487545
Metabolism of Aromatic Compounds	Catechol branch of beta-ketoadipate pathway	Succinyl-CoA:3-ketoacid-coenzyme A transferase subunit B (EC 2.8.3.5)	NZ_JBBJSQ010000001.1	487566	488234
Metabolism of Aromatic Compounds	Quinate degradation	3-dehydroquinate dehydratase I (EC 4.2.1.10)	NZ_JBBJSQ010000002.1	349102	349887			13
Metabolism of Aromatic Compounds	Quinate degradation	3-dehydroquinate dehydratase II (EC 4.2.1.10)	NZ_JBBJSQ010000001.1	418516	418953
Metabolism of Aromatic Compounds	Quinate degradation	Shikimate/quinate 5-dehydrogenase I beta (EC 1.1.1.282)	NZ_JBBJSQ010000001.1	1214459	1215223
Metabolism of Aromatic Compounds	Biphenyl Degradation	4-hydroxy-2-oxovalerate aldolase (EC 4.1.3.39)	NZ_JBBJSQ010000003.1	33952	34911
Metabolism of Aromatic Compounds	Biphenyl Degradation	biphenyl-2,3-diol 1,2-dioxygenase III-related protein	NZ_JBBJSQ010000001.1	1269059	1268679
Metabolism of Aromatic Compounds	Benzoate degradation	benzoate MFS transporter BenK	NZ_JBBJSQ010000003.1	182029	180809
Metabolism of Aromatic Compounds	Hydroxyaromatic decarboxylase family	Hydroxyaromatic non-oxidative decarboxylase protein C (EC 4.1.1.-)	NZ_JBBJSQ010000007.1	188633	190054
Metabolism of Aromatic Compounds	Hydroxyaromatic decarboxylase family	Hydroxyaromatic non-oxidative decarboxylase protein B (EC 4.1.1.-)	NZ_JBBJSQ010000007.1	188049	188630
Metabolism of Aromatic Compounds	Hydroxyaromatic decarboxylase family	Hydroxyaromatic non-oxidative decarboxylase protein D (EC 4.1.1.-)	NZ_JBBJSQ010000007.1	190071	190295
Nitrogen Metabolism	Ammonia assimilation	Glutamate synthase [NADPH] small chain (EC 1.4.1.13)	NZ_JBBJSQ010000008.1	259475	260956
Nitrogen Metabolism	Ammonia assimilation	Glutamate synthase [NADPH] large chain (EC 1.4.1.13)	NZ_JBBJSQ010000008.1	254905	259458
Nitrogen Metabolism	Ammonia assimilation	Ferredoxin-dependent glutamate synthase (EC 1.4.7.1)	NZ_JBBJSQ010000002.1	548235	549815
Nitrogen Metabolism	Ammonia assimilation	Nitrogen regulatory protein P-II	NZ_JBBJSQ010000004.1	378443	378805		9
Nitrogen Metabolism	Ammonia assimilation	Glutamine synthetase type I (EC 6.3.1.2)	NZ_JBBJSQ010000001.1	810219	811553
Nitrogen Metabolism	Ammonia assimilation	Ammonium transporter	NZ_JBBJSQ010000004.1	377202	378428
Nitrogen Metabolism	Nitrosative stress	Nitrite-sensitive transcriptional repressor NsrR	NZ_JBBJSQ010000009.1	105043	104594
Nitrogen Metabolism	Denitrifying reductase gene clusters	Nitric oxide reductase activation protein NorQ	NZ_JBBJSQ010000005.1	359450	358560
Nitrogen Metabolism	Denitrifying reductase gene clusters	Nitric oxide reductase activation protein NorD	NZ_JBBJSQ010000005.1	358548	356632
Phosphorus Metabolism	Phosphoenolpyruvate phosphomutase	Phosphoenolpyruvate phosphomutase (EC 5.4.2.9)	NZ_JBBJSQ010000002.1	168539	170056
Phosphorus Metabolism	Phosphoenolpyruvate phosphomutase	2-aminoethylphosphonate:pyruvate aminotransferase (EC 2.6.1.37)	NZ_JBBJSQ010000002.1	171172	173013
Phosphorus Metabolism	Phosphoenolpyruvate phosphomutase	Phosphonopyruvate decarboxylase (EC 4.1.1.82)	NZ_JBBJSQ010000002.1	170049	171179
Phosphorus Metabolism	Polyphosphate	Exopolyphosphatase (EC 3.6.1.11)	NZ_JBBJSQ010000003.1	422642	421116
Phosphorus Metabolism	Polyphosphate	Polyphosphate kinase (EC 2.7.4.1)	NZ_JBBJSQ010000003.1	421042	418919
Phosphorus Metabolism	Phosphate metabolism	Phosphate starvation-inducible protein PhoH, predicted ATPase	NZ_JBBJSQ010000001.1	348247	349221
Phosphorus Metabolism	Phosphate metabolism	Probable low-affinity inorganic phosphate transporter	NZ_JBBJSQ010000001.1	195608	196606
Phosphorus Metabolism	Phosphate metabolism	Alkaline phosphatase synthesis transcriptional regulatory protein PhoP	NZ_JBBJSQ010000001.1	136661	137377
Phosphorus Metabolism	Phosphate metabolism	Phosphate transport system regulatory protein PhoU	NZ_JBBJSQ010000001.1	383538	384197
Phosphorus Metabolism	Phosphate metabolism	Polyphosphate kinase (EC 2.7.4.1)	NZ_JBBJSQ010000003.1	421042	418919
Phosphorus Metabolism	Phosphate metabolism	Phosphate regulon sensor protein PhoR (SphS) (EC 2.7.13.3)	NZ_JBBJSQ010000001.1	137370	139142
Phosphorus Metabolism	Phosphate metabolism	Alkaline phosphatase (EC 3.1.3.1)	NZ_JBBJSQ010000003.1	232682	231426
Phosphorus Metabolism	Phosphate metabolism	Exopolyphosphatase (EC 3.6.1.11)	NZ_JBBJSQ010000003.1	422642	421116
Phosphorus Metabolism	Phosphate metabolism	Alkaline phosphatase like protein	NZ_JBBJSQ010000003.1	96996	98288
Phosphorus Metabolism	Phosphate metabolism	Predicted ATPase related to phosphate starvation-inducible protein PhoH	NZ_JBBJSQ010000003.1	378954	377626
Phosphorus Metabolism	Phosphate metabolism	Manganese-dependent inorganic pyrophosphatase (EC 3.6.1.1)	NZ_JBBJSQ010000007.1	308315	309241
Secondary Metabolism	Auxin biosynthesis	Anthranilate phosphoribosyltransferase (EC 2.4.2.18)	NZ_JBBJSQ010000001.1	578464	579489
Secondary Metabolism	Auxin biosynthesis	Tryptophan synthase alpha chain (EC 4.2.1.20)	NZ_JBBJSQ010000001.1	582060	582875
Secondary Metabolism	Auxin biosynthesis	Tryptophan synthase beta chain (EC 4.2.1.20)	NZ_JBBJSQ010000001.1	580859	582073
Secondary Metabolism	Auxin biosynthesis	Phosphoribosylanthranilate isomerase (EC 5.3.1.24)	NZ_JBBJSQ010000001.1	580236	580862
Stress Response	Hfl operon	RNA-binding protein Hfq	NZ_JBBJSQ010000001.1	804709	804933
Stress Response	SigmaB stress responce regulation	Anti-sigma B factor antagonist RsbV	NZ_JBBJSQ010000015.1	44570	44902
Stress Response	SigmaB stress responce regulation	Serine-protein kinase RsbW (EC 2.7.11.1)	NZ_JBBJSQ010000015.1	44899	45384
Stress Response	SigmaB stress responce regulation	Serine phosphatase RsbU, regulator of sigma subunit	NZ_JBBJSQ010000003.1	197728	198870
Stress Response	SigmaB stress responce regulation	Anti-sigma B factor RsbT	NZ_JBBJSQ010000003.1	37912	37481
Stress Response	SigmaB stress responce regulation	RNA polymerase sigma factor SigB	NZ_JBBJSQ010000015.1	45350	46144
Stress Response	SigmaB stress responce regulation	RsbS, negative regulator of sigma-B	NZ_JBBJSQ010000015.1	42725	43081
Stress Response	Dimethylarginine metabolism	Ornithine aminotransferase (EC 2.6.1.13)	NZ_JBBJSQ010000002.1	36301	37506
Stress Response	Dimethylarginine metabolism	NG,NG-dimethylarginine dimethylaminohydrolase 1 (EC 3.5.3.18)	NZ_JBBJSQ010000005.1	227070	226210
Stress Response	Bacterial hemoglobins	diguanylate cyclase/phosphodiesterase (GGDEF & EAL domains) with PAS/PAC sensor(s)	NZ_JBBJSQ010000001.1	1061832	1063547
Stress Response	Bacterial hemoglobins	Cyanoglobin	NZ_JBBJSQ010000005.1	101437	101075
Stress Response	Bacterial hemoglobins	Hemoglobin-like protein HbO	NZ_JBBJSQ010000002.1	106422	106012
Stress Response	Carbon Starvation	Carbon starvation protein A	NZ_JBBJSQ010000006.1	315876	317684
Stress Response	Carbon Starvation	Carbon storage regulator	NZ_JBBJSQ010000006.1	181480	181250
Stress Response	Uptake of selenate and selenite	Sulfate and thiosulfate import ATP-binding protein CysA (EC 3.6.3.25)	NZ_JBBJSQ010000008.1	283853	284926
Stress Response	Glutathionylspermidine and Trypanothione	Similarity with glutathionylspermidine synthase (EC 6.3.1.8), group 2	NZ_JBBJSQ010000004.1	279304	280563
Stress Response	Oxidative stress	Superoxide dismutase [Cu-Zn] precursor (EC 1.15.1.1)	NZ_JBBJSQ010000005.1	388099	387509
Stress Response	Oxidative stress	Organic hydroperoxide resistance protein	NZ_JBBJSQ010000005.1	248262	247843
Stress Response	Oxidative stress	Superoxide dismutase [Mn] (EC 1.15.1.1)	NZ_JBBJSQ010000001.1	377747	378355
Stress Response	Oxidative stress	Alkyl hydroperoxide reductase subunit C-like protein	NZ_JBBJSQ010000002.1	388239	388781
Stress Response	Oxidative stress	Nitrite-sensitive transcriptional repressor NsrR	NZ_JBBJSQ010000009.1	105043	104594
Stress Response	Oxidative stress	Ferric uptake regulation protein FUR	NZ_JBBJSQ010000001.1	491664	492116
Stress Response	Oxidative stress	Peroxide stress regulator PerR, FUR family	NZ_JBBJSQ010000009.1	153954	154388
Stress Response	Oxidative stress	Superoxide dismutase [Fe] (EC 1.15.1.1)	NZ_JBBJSQ010000007.1	91380	92264
Stress Response	Oxidative stress	Organic hydroperoxide resistance transcriptional regulator	NZ_JBBJSQ010000005.1	247330	247779
Stress Response	Glutathione: Non-redox reactions	Lactoylglutathione lyase (EC 4.4.1.5)	NZ_JBBJSQ010000003.1	16487	16059
Stress Response	Protection from Reactive Oxygen Species	Superoxide dismutase [Fe] (EC 1.15.1.1)	NZ_JBBJSQ010000007.1	91380	92264
Stress Response	Protection from Reactive Oxygen Species	Superoxide dismutase [Cu-Zn] precursor (EC 1.15.1.1)	NZ_JBBJSQ010000005.1	388099	387509	36
Stress Response	Glutathione: Redox cycle	Glutathione peroxidase (EC 1.11.1.9)	NZ_JBBJSQ010000008.1	145712	146188
Stress Response	Choline and Betaine Uptake and Betaine Biosynthesis	Glycine betaine ABC transport system, ATP-binding protein OpuAA (EC 3.6.3.32)	NZ_JBBJSQ010000001.1	981187	982137
Stress Response	Choline and Betaine Uptake and Betaine Biosynthesis	Betaine aldehyde dehydrogenase (EC 1.2.1.8)	NZ_JBBJSQ010000006.1	177716	179200
Stress Response	Choline and Betaine Uptake and Betaine Biosynthesis	Glycine betaine ABC transport system, glycine betaine-binding protein OpuAC	NZ_JBBJSQ010000001.1	982137	983660
Stress Response	Choline and Betaine Uptake and Betaine Biosynthesis	Glycine betaine ABC transport system, permease protein OpuAB	NZ_JBBJSQ010000001.1	982137	983660
Stress Response	Choline and Betaine Uptake and Betaine Biosynthesis	Alcohol dehydrogenase GbsB (type III ), essential for the utilization of choline (EC 1.1.1.1)	NZ_JBBJSQ010000006.1	179222	180424
Stress Response	Choline and Betaine Uptake and Betaine Biosynthesis	Glycine betaine transporter OpuD	NZ_JBBJSQ010000003.1	389023	390543
Stress Response	Osmoregulation	Glycerol uptake facilitator protein	NZ_JBBJSQ010000010.1	58863	59690
Sulfur Metabolism	Galactosylceramide and Sulfatide metabolism	Arylsulfatase (EC 3.1.6.1)	NZ_JBBJSQ010000005.1	126613	124871
Sulfur Metabolism	Thioredoxin-disulfide reductase	Thioredoxin reductase (EC 1.8.1.9)	NZ_JBBJSQ010000001.1	532099	533070
Sulfur Metabolism	Thioredoxin-disulfide reductase	Alkyl hydroperoxide reductase subunit C-like protein	NZ_JBBJSQ010000002.1	388239	388781
Sulfur Metabolism	Thioredoxin-disulfide reductase	Thiol peroxidase, Bcp-type (EC 1.11.1.15)	NZ_JBBJSQ010000009.1	153217	153687
Sulfur Metabolism	Thioredoxin-disulfide reductase	Thiol peroxidase, Tpx-type (EC 1.11.1.15)	NZ_JBBJSQ010000001.1	105816	106310
> SA6
Trait	Subsystem	Role	Genomic Location	Start	Stop
Metabolism of Aromatic Compounds	Salicylate and gentisate catabolism	Salicylate hydroxylase (EC 1.14.13.1)	NZ_JBBJSP010000004.1	146601	146362
Metabolism of Aromatic Compounds	Salicylate and gentisate catabolism	Fumarylacetoacetate hydrolase family protein	NZ_JBBJSP010000003.1	201644	202549			11
Metabolism of Aromatic Compounds	Catechol branch of beta-ketoadipate pathway	Succinyl-CoA:3-ketoacid-coenzyme A transferase subunit B (EC 2.8.3.5)	NZ_JBBJSP010000001.1	225974	226624
Metabolism of Aromatic Compounds	Catechol branch of beta-ketoadipate pathway	Succinyl-CoA:3-ketoacid-coenzyme A transferase subunit A (EC 2.8.3.5)	NZ_JBBJSP010000001.1	225261	225977
Metabolism of Aromatic Compounds	Gentisate degradation	Fumarylacetoacetate hydrolase family protein	NZ_JBBJSP010000003.1	201644	202549
Metabolism of Aromatic Compounds	Quinate degradation	3-dehydroquinate dehydratase II (EC 4.2.1.10)	NZ_JBBJSP010000002.1	405826	405380
Metabolism of Aromatic Compounds	Quinate degradation	3-dehydroquinate dehydratase I (EC 4.2.1.10)	NZ_JBBJSP010000002.1	279060	278293
Metabolism of Aromatic Compounds	Salicylate ester degradation	Salicylate hydroxylase (EC 1.14.13.1)	NZ_JBBJSP010000004.1	146601	146362
Metabolism of Aromatic Compounds	Hydroxyaromatic decarboxylase family	Hydroxyaromatic non-oxidative decarboxylase protein C (EC 4.1.1.-)	NZ_JBBJSP010000005.1	227388	225967
Metabolism of Aromatic Compounds	Hydroxyaromatic decarboxylase family	Hydroxyaromatic non-oxidative decarboxylase protein B (EC 4.1.1.-)	NZ_JBBJSP010000005.1	228005	227391
Metabolism of Aromatic Compounds	Hydroxyaromatic decarboxylase family	Hydroxyaromatic non-oxidative decarboxylase protein D (EC 4.1.1.-)	NZ_JBBJSP010000005.1	225726	225262
Nitrogen Metabolism	Denitrifying reductase gene clusters	Respiratory nitrate reductase gamma chain (EC 1.7.99.4)	NZ_JBBJSP010000001.1	403331	404002
Nitrogen Metabolism	Denitrifying reductase gene clusters	Respiratory nitrate reductase delta chain (EC 1.7.99.4)	NZ_JBBJSP010000001.1	402780	403334
Nitrogen Metabolism	Denitrifying reductase gene clusters	Respiratory nitrate reductase beta chain (EC 1.7.99.4)	NZ_JBBJSP010000001.1	401291	402754
Nitrogen Metabolism	Denitrifying reductase gene clusters	Respiratory nitrate reductase alpha chain (EC 1.7.99.4)	NZ_JBBJSP010000001.1	397615	401301
Nitrogen Metabolism	Denitrifying reductase gene clusters	Nitric oxide reductase activation protein NorD	NZ_JBBJSP010000002.1	113762	111846
Nitrogen Metabolism	Denitrifying reductase gene clusters	Nitric oxide reductase activation protein NorQ	NZ_JBBJSP010000002.1	114663	113773		19
Nitrogen Metabolism	Nitrosative stress	Nitrite-sensitive transcriptional repressor NsrR	NZ_JBBJSP010000003.1	62494	62054
Nitrogen Metabolism	Nitrate and nitrite ammonification	Nitrite reductase [NAD(P)H] large subunit (EC 1.7.1.4)	NZ_JBBJSP010000006.1	26665	29082
Nitrogen Metabolism	Nitrate and nitrite ammonification	Respiratory nitrate reductase gamma chain (EC 1.7.99.4)	NZ_JBBJSP010000001.1	403331	404002
Nitrogen Metabolism	Nitrate and nitrite ammonification	Nitrite reductase [NAD(P)H] small subunit (EC 1.7.1.4)	NZ_JBBJSP010000006.1	29114	29434
Nitrogen Metabolism	Nitrate and nitrite ammonification	Respiratory nitrate reductase alpha chain (EC 1.7.99.4)	NZ_JBBJSP010000001.1	397615	401301
Nitrogen Metabolism	Nitrate and nitrite ammonification	Respiratory nitrate reductase beta chain (EC 1.7.99.4)	NZ_JBBJSP010000001.1	401291	402754
Nitrogen Metabolism	Nitrate and nitrite ammonification	Respiratory nitrate reductase delta chain (EC 1.7.99.4)	NZ_JBBJSP010000001.1	402780	403334
Nitrogen Metabolism	Ammonia assimilation	Ammonium transporter	NZ_JBBJSP010000001.1	470841	469627
Nitrogen Metabolism	Ammonia assimilation	Glutamine synthetase type I (EC 6.3.1.2)	NZ_JBBJSP010000003.1	928985	930319
Nitrogen Metabolism	Ammonia assimilation	Nitrogen regulatory protein P-II	NZ_JBBJSP010000001.1	469615	469265
Nitrogen Metabolism	Ammonia assimilation	Glutamate synthase [NADPH] large chain (EC 1.4.1.13)	NZ_JBBJSP010000002.1	18667	14105
Nitrogen Metabolism	Ammonia assimilation	Glutamate synthase [NADPH] small chain (EC 1.4.1.13)	NZ_JBBJSP010000002.1	14088	12607
Nitrogen Metabolism	Ammonia assimilation	Ferredoxin-dependent glutamate synthase (EC 1.4.7.1)	NZ_JBBJSP010000004.1	215584	217161
Phosphorus Metabolism	Phosphate metabolism	Phosphate regulon sensor protein PhoR (SphS) (EC 2.7.13.3)	NZ_JBBJSP010000002.1	859105	857366
Phosphorus Metabolism	Phosphate metabolism	Alkaline phosphatase (EC 3.1.3.1)	NZ_JBBJSP010000003.1	67102	65726
Phosphorus Metabolism	Phosphate metabolism	Pyrophosphatase PpaX (EC 3.6.1.1)	NZ_JBBJSP010000001.1	651664	652314
Phosphorus Metabolism	Phosphate metabolism	Phosphate starvation-inducible protein PhoH, predicted ATPase	NZ_JBBJSP010000002.1	480061	479102
Phosphorus Metabolism	Phosphate metabolism	Probable low-affinity inorganic phosphate transporter	NZ_JBBJSP010000003.1	402364	401363
Phosphorus Metabolism	Phosphate metabolism	Alkaline phosphatase synthesis transcriptional regulatory protein PhoP	NZ_JBBJSP010000002.1	859820	859098
Phosphorus Metabolism	Phosphate metabolism	Predicted ATPase related to phosphate starvation-inducible protein PhoH	NZ_JBBJSP010000003.1	600018	601346
Phosphorus Metabolism	Phosphate metabolism	Manganese-dependent inorganic pyrophosphatase (EC 3.6.1.1)	NZ_JBBJSP010000001.1	55849	54920
Phosphorus Metabolism	Phosphate metabolism	Sodium-dependent phosphate transporter	NZ_JBBJSP010000002.1	485323	486246
Stress Response	Choline and Betaine Uptake and Betaine Biosynthesis	Glycine betaine ABC transport system, permease protein OpuAB	NZ_JBBJSP010000006.1	62596	61748
Stress Response	Choline and Betaine Uptake and Betaine Biosynthesis	Betaine aldehyde dehydrogenase (EC 1.2.1.8)	NZ_JBBJSP010000001.1	1059262	1060734
Stress Response	Choline and Betaine Uptake and Betaine Biosynthesis	Choline ABC transport system, permease protein OpuBB	NZ_JBBJSP010000001.1	774778	775431
Stress Response	Choline and Betaine Uptake and Betaine Biosynthesis	Choline ABC transport system, permease protein OpuBD	NZ_JBBJSP010000001.1	776380	777069
Stress Response	Choline and Betaine Uptake and Betaine Biosynthesis	Choline ABC transport system, choline-binding protein OpuBC	NZ_JBBJSP010000001.1	775445	776362
Stress Response	Choline and Betaine Uptake and Betaine Biosynthesis	Glycine betaine ABC transport system, glycine betaine-binding protein OpuAC	NZ_JBBJSP010000006.1	61748	60867
Stress Response	Choline and Betaine Uptake and Betaine Biosynthesis	Glycine betaine ABC transport system, ATP-binding protein OpuAA (EC 3.6.3.32)	NZ_JBBJSP010000006.1	63854	62598
Stress Response	Choline and Betaine Uptake and Betaine Biosynthesis	Glycine betaine transporter OpuD	NZ_JBBJSP010000002.1	958128	959666
Stress Response	Choline and Betaine Uptake and Betaine Biosynthesis	Choline ABC transport system, ATP-binding protein OpuBA	NZ_JBBJSP010000001.1	773613	774755
Stress Response	Choline and Betaine Uptake and Betaine Biosynthesis	Alcohol dehydrogenase GbsB (type III ), essential for the utilization of choline (EC 1.1.1.1)	NZ_JBBJSP010000001.1	1060751	1061959
Stress Response	Osmoregulation	Glycerol uptake facilitator protein	NZ_JBBJSP010000003.1	51140	51964
Stress Response	Oxidative stress	Peroxide stress regulator PerR, FUR family	NZ_JBBJSP010000004.1	2241	1804
Stress Response	Oxidative stress	Superoxide dismutase [Fe] (EC 1.15.1.1)	NZ_JBBJSP010000002.1	104068	104913
Stress Response	Oxidative stress	Organic hydroperoxide resistance transcriptional regulator	NZ_JBBJSP010000003.1	433802	433359
Stress Response	Oxidative stress	Organic hydroperoxide resistance protein	NZ_JBBJSP010000003.1	432902	433327
Stress Response	Oxidative stress	Superoxide dismutase [Mn] (EC 1.15.1.1)	NZ_JBBJSP010000002.1	451674	451066
Stress Response	Oxidative stress	Superoxide dismutase [Cu-Zn] precursor (EC 1.15.1.1)	NZ_JBBJSP010000002.1	115340	114750
Stress Response	Oxidative stress	Ferric uptake regulation protein FUR	NZ_JBBJSP010000002.1	315907	315458
Stress Response	Oxidative stress	Alkyl hydroperoxide reductase subunit C-like protein	NZ_JBBJSP010000003.1	542814	543356
Stress Response	Oxidative stress	Nitrite-sensitive transcriptional repressor NsrR	NZ_JBBJSP010000003.1	62494	62054
Stress Response	Glutathione: Redox cycle	Glutathione peroxidase (EC 1.11.1.9)	NZ_JBBJSP010000002.1	170616	170134
Stress Response	Protection from Reactive Oxygen Species	Superoxide dismutase [Fe] (EC 1.15.1.1)	NZ_JBBJSP010000002.1	104068	104913
Stress Response	Protection from Reactive Oxygen Species	Superoxide dismutase [Cu-Zn] precursor (EC 1.15.1.1)	NZ_JBBJSP010000002.1	115340	114750
Stress Response	Periplasmic Stress Response	Intramembrane protease RasP/YluC, implicated in cell division based on FtsL cleavage	NZ_JBBJSP010000003.1	774562	775824
Stress Response	Hfl operon	RNA-binding protein Hfq	NZ_JBBJSP010000003.1	917932	918153
Stress Response	SigmaB stress responce regulation	Serine phosphatase RsbU, regulator of sigma subunit	NZ_JBBJSP010000001.1	743166	741955
Stress Response	SigmaB stress responce regulation	Serine-protein kinase RsbW (EC 2.7.11.1)	NZ_JBBJSP010000005.1	118177	117695
Stress Response	SigmaB stress responce regulation	Anti-sigma B factor antagonist RsbV	NZ_JBBJSP010000005.1	118503	118174
Stress Response	SigmaB stress responce regulation	Anti-sigma B factor RsbT	NZ_JBBJSP010000005.1	119985	119584
Stress Response	SigmaB stress responce regulation	RsbR, positive regulator of sigma-B	NZ_JBBJSP010000002.1	429428	428592
Stress Response	SigmaB stress responce regulation	RsbS, negative regulator of sigma-B	NZ_JBBJSP010000005.1	120354	119989
Stress Response	SigmaB stress responce regulation	RNA polymerase sigma factor SigB	NZ_JBBJSP010000005.1	117729	116941
Stress Response	Carbon Starvation	Carbon starvation protein A	NZ_JBBJSP010000002.1	819513	817717	38
Stress Response	Carbon Starvation	Carbon storage regulator	NZ_JBBJSP010000001.1	612082	612306
Stress Response	Dimethylarginine metabolism	Ornithine aminotransferase (EC 2.6.1.13)	NZ_JBBJSP010000001.1	82159	83364
Stress Response	Dimethylarginine metabolism	NG,NG-dimethylarginine dimethylaminohydrolase 1 (EC 3.5.3.18)	NZ_JBBJSP010000003.1	423796	422936
Stress Response	Bacterial hemoglobins	diguanylate cyclase/phosphodiesterase (GGDEF & EAL domains) with PAS/PAC sensor(s)	NZ_JBBJSP010000006.1	10358	12079
Stress Response	Bacterial hemoglobins	Hemoglobin-like protein HbO	NZ_JBBJSP010000003.1	283767	283369
Sulfur Metabolism	Galactosylceramide and Sulfatide metabolism	Arylsulfatase (EC 3.1.6.1)	NZ_JBBJSP010000004.1	182529	182092
Sulfur Metabolism	Thioredoxin-disulfide reductase	Alkyl hydroperoxide reductase subunit C-like protein	NZ_JBBJSP010000003.1	542814	543356
Sulfur Metabolism	Thioredoxin-disulfide reductase	Thioredoxin reductase (EC 1.8.1.9)	NZ_JBBJSP010000001.1	669949	670899
Sulfur Metabolism	Thioredoxin-disulfide reductase	Thiol peroxidase, Bcp-type (EC 1.11.1.15)	NZ_JBBJSP010000004.1	2837	2364
Sulfur Metabolism	Thioredoxin-disulfide reductase	Thiol peroxidase, Tpx-type (EC 1.11.1.15)	NZ_JBBJSP010000002.1	899498	898995
> SB1
Trait	Subsystem	Role	Genomic Location	Start	Stop
Metabolism of Aromatic Compounds	Gentisate degradation	Fumarylacetoacetate hydrolase family protein	NZ_JBBJSS010000003.1	679137	678505
Metabolism of Aromatic Compounds	Catechol branch of beta-ketoadipate pathway	Succinyl-CoA:3-ketoacid-coenzyme A transferase subunit A (EC 2.8.3.5)	NZ_JBBJSS010000001.1	531533	530844			9
Metabolism of Aromatic Compounds	Catechol branch of beta-ketoadipate pathway	Succinyl-CoA:3-ketoacid-coenzyme A transferase subunit B (EC 2.8.3.5)	NZ_JBBJSS010000001.1	530823	530155
Metabolism of Aromatic Compounds	Salicylate and gentisate catabolism	Fumarylacetoacetate hydrolase family protein	NZ_JBBJSS010000003.1	679137	678505
Metabolism of Aromatic Compounds	Hydroxyaromatic decarboxylase family	Hydroxyaromatic non-oxidative decarboxylase protein B (EC 4.1.1.-)	NZ_JBBJSS010000004.1	36347	36928
Metabolism of Aromatic Compounds	Hydroxyaromatic decarboxylase family	Hydroxyaromatic non-oxidative decarboxylase protein D (EC 4.1.1.-)	NZ_JBBJSS010000004.1	38369	38593
Metabolism of Aromatic Compounds	Hydroxyaromatic decarboxylase family	Hydroxyaromatic non-oxidative decarboxylase protein C (EC 4.1.1.-)	NZ_JBBJSS010000004.1	36931	38352
Metabolism of Aromatic Compounds	Benzoate degradation	benzoate MFS transporter BenK	NZ_JBBJSS010000008.1	215956	214736
Metabolism of Aromatic Compounds	Quinate degradation	3-dehydroquinate dehydratase II (EC 4.2.1.10)	NZ_JBBJSS010000001.1	599759	599322
Nitrogen Metabolism	Denitrifying reductase gene clusters	Nitric oxide reductase activation protein NorQ	NZ_JBBJSS010000004.1	528626	527736
Nitrogen Metabolism	Denitrifying reductase gene clusters	Nitric oxide reductase activation protein NorD	NZ_JBBJSS010000004.1	527724	525808
Nitrogen Metabolism	Ammonia assimilation	Ammonium transporter	NZ_JBBJSS010000002.1	137127	138344
Nitrogen Metabolism	Ammonia assimilation	Glutamate synthase [NADPH] small chain (EC 1.4.1.13)	NZ_JBBJSS010000009.1	295285	296766
Nitrogen Metabolism	Ammonia assimilation	Glutamate synthase [NADPH] large chain (EC 1.4.1.13)	NZ_JBBJSS010000009.1	290715	295268	9
Nitrogen Metabolism	Ammonia assimilation	Ferredoxin-dependent glutamate synthase (EC 1.4.7.1)	NZ_JBBJSS010000003.1	361034	359454
Nitrogen Metabolism	Ammonia assimilation	Glutamine synthetase type I (EC 6.3.1.2)	NZ_JBBJSS010000001.1	226524	225190
Nitrogen Metabolism	Ammonia assimilation	Nitrogen regulatory protein P-II	NZ_JBBJSS010000003.1	876931	876590
Nitrogen Metabolism	Nitrosative stress	Nitrite-sensitive transcriptional repressor NsrR	NZ_JBBJSS010000011.1	50807	51256
Phosphorus Metabolism	Polyphosphate	Exopolyphosphatase (EC 3.6.1.11)	NZ_JBBJSS010000003.1	186086	184560
Phosphorus Metabolism	Polyphosphate	Polyphosphate kinase (EC 2.7.4.1)	NZ_JBBJSS010000003.1	184486	182363
Phosphorus Metabolism	Phosphate metabolism	Alkaline phosphatase like protein	NZ_JBBJSS010000008.1	107192	108484
Phosphorus Metabolism	Phosphate metabolism	Exopolyphosphatase (EC 3.6.1.11)	NZ_JBBJSS010000003.1	186086	184560
Phosphorus Metabolism	Phosphate metabolism	Predicted ATPase related to phosphate starvation-inducible protein PhoH	NZ_JBBJSS010000002.1	423069	424550
Phosphorus Metabolism	Phosphate metabolism	Manganese-dependent inorganic pyrophosphatase (EC 3.6.1.1)	NZ_JBBJSS010000004.1	154867	155793
Phosphorus Metabolism	Phosphate metabolism	Probable low-affinity inorganic phosphate transporter	NZ_JBBJSS010000001.1	821670	820672
Phosphorus Metabolism	Phosphate metabolism	Alkaline phosphatase synthesis transcriptional regulatory protein PhoP	NZ_JBBJSS010000001.1	880655	879939
Phosphorus Metabolism	Phosphate metabolism	Phosphate transport system regulatory protein PhoU	NZ_JBBJSS010000001.1	633766	633107
Phosphorus Metabolism	Phosphate metabolism	Phosphate starvation-inducible protein PhoH, predicted ATPase	NZ_JBBJSS010000001.1	669072	668098
Phosphorus Metabolism	Phosphate metabolism	Polyphosphate kinase (EC 2.7.4.1)	NZ_JBBJSS010000003.1	184486	182363
Phosphorus Metabolism	Phosphate metabolism	Phosphate regulon sensor protein PhoR (SphS) (EC 2.7.13.3)	NZ_JBBJSS010000001.1	879946	878174
Phosphorus Metabolism	Phosphate metabolism	Alkaline phosphatase (EC 3.1.3.1)	NZ_JBBJSS010000003.1	285334	283679
Stress Response	SigmaB stress responce regulation	Serine-protein kinase RsbW (EC 2.7.11.1)	NZ_JBBJSS010000017.1	44948	45433
Stress Response	SigmaB stress responce regulation	Serine phosphatase RsbU, regulator of sigma subunit	NZ_JBBJSS010000008.1	231670	232809
Stress Response	SigmaB stress responce regulation	Anti-sigma B factor antagonist RsbV	NZ_JBBJSS010000017.1	44619	44951
Stress Response	SigmaB stress responce regulation	Anti-sigma B factor RsbT	NZ_JBBJSS010000008.1	59100	58669
Stress Response	SigmaB stress responce regulation	RNA polymerase sigma factor SigB	NZ_JBBJSS010000017.1	45399	46193
Stress Response	SigmaB stress responce regulation	RsbS, negative regulator of sigma-B	NZ_JBBJSS010000017.1	42774	43130
Stress Response	Hfl operon	RNA-binding protein Hfq	NZ_JBBJSS010000001.1	232025	231801
Stress Response	Carbon Starvation	Carbon storage regulator	NZ_JBBJSS010000007.1	180965	180735
Stress Response	Carbon Starvation	Carbon starvation protein A	NZ_JBBJSS010000007.1	314120	315928
Stress Response	Bacterial hemoglobins	Cyanoglobin	NZ_JBBJSS010000004.1	285207	284845
Stress Response	Bacterial hemoglobins	Hemoglobin-like protein HbO	NZ_JBBJSS010000003.1	800486	800896
Stress Response	Bacterial hemoglobins	diguanylate cyclase/phosphodiesterase (GGDEF & EAL domains) with PAS/PAC sensor(s)	NZ_JBBJSS010000003.1	444266	441786
Stress Response	Dimethylarginine metabolism	Ornithine aminotransferase (EC 2.6.1.13)	NZ_JBBJSS010000003.1	870479	869274
Stress Response	Dimethylarginine metabolism	NG,NG-dimethylarginine dimethylaminohydrolase 1 (EC 3.5.3.18)	NZ_JBBJSS010000004.1	391999	391139
Stress Response	Uptake of selenate and selenite	Sulfate and thiosulfate import ATP-binding protein CysA (EC 3.6.3.25)	NZ_JBBJSS010000004.1	571843	570770
Stress Response	Glutathione: Non-redox reactions	Lactoylglutathione lyase (EC 4.4.1.5)	NZ_JBBJSS010000008.1	44445	44011
Stress Response	Glutathionylspermidine and Trypanothione	Similarity with glutathionylspermidine synthase (EC 6.3.1.8), group 2	NZ_JBBJSS010000005.1	530895	529636
Stress Response	Oxidative stress	Organic hydroperoxide resistance transcriptional regulator	NZ_JBBJSS010000004.1	412901	413350
Stress Response	Oxidative stress	Superoxide dismutase [Fe] (EC 1.15.1.1)	NZ_JBBJSS010000005.1	41562	40678
Stress Response	Oxidative stress	Peroxide stress regulator PerR, FUR family	NZ_JBBJSS010000011.1	2229	1795
Stress Response	Oxidative stress	Ferric uptake regulation protein FUR	NZ_JBBJSS010000001.1	526721	526269
Stress Response	Oxidative stress	Alkyl hydroperoxide reductase subunit C-like protein	NZ_JBBJSS010000003.1	171803	171255
Stress Response	Oxidative stress	Nitrite-sensitive transcriptional repressor NsrR	NZ_JBBJSS010000011.1	50807	51256
Stress Response	Oxidative stress	Superoxide dismutase [Mn] (EC 1.15.1.1)	NZ_JBBJSS010000001.1	639587	638979
Stress Response	Oxidative stress	Organic hydroperoxide resistance protein	NZ_JBBJSS010000004.1	413833	413414
Stress Response	Oxidative stress	Superoxide dismutase [Cu-Zn] precursor (EC 1.15.1.1)	NZ_JBBJSS010000004.1	557082	556492
Stress Response	Protection from Reactive Oxygen Species	Superoxide dismutase [Cu-Zn] precursor (EC 1.15.1.1)	NZ_JBBJSS010000004.1	557082	556492	36
Stress Response	Protection from Reactive Oxygen Species	Superoxide dismutase [Fe] (EC 1.15.1.1)	NZ_JBBJSS010000005.1	41562	40678
Stress Response	Glutathione: Redox cycle	Glutathione peroxidase (EC 1.11.1.9)	NZ_JBBJSS010000009.1	172386	172862
Stress Response	Osmoregulation	Glycerol uptake facilitator protein	NZ_JBBJSS010000012.1	58006	58833
Stress Response	Choline and Betaine Uptake and Betaine Biosynthesis	Glycine betaine ABC transport system, glycine betaine-binding protein OpuAC	NZ_JBBJSS010000001.1	50565	49042
Stress Response	Choline and Betaine Uptake and Betaine Biosynthesis	Glycine betaine ABC transport system, permease protein OpuAB	NZ_JBBJSS010000001.1	50565	49042
Stress Response	Choline and Betaine Uptake and Betaine Biosynthesis	Betaine aldehyde dehydrogenase (EC 1.2.1.8)	NZ_JBBJSS010000007.1	177203	178687
Stress Response	Choline and Betaine Uptake and Betaine Biosynthesis	Glycine betaine ABC transport system, ATP-binding protein OpuAA (EC 3.6.3.32)	NZ_JBBJSS010000001.1	51527	50565
Stress Response	Choline and Betaine Uptake and Betaine Biosynthesis	Glycine betaine transporter OpuD	NZ_JBBJSS010000003.1	152474	153994
Stress Response	Choline and Betaine Uptake and Betaine Biosynthesis	Alcohol dehydrogenase GbsB (type III ), essential for the utilization of choline (EC 1.1.1.1)	NZ_JBBJSS010000007.1	178709	179911
Sulfur Metabolism	Thioredoxin-disulfide reductase	Thiol peroxidase, Tpx-type (EC 1.11.1.15)	NZ_JBBJSS010000001.1	911631	911137
Sulfur Metabolism	Thioredoxin-disulfide reductase	Alkyl hydroperoxide reductase subunit C-like protein	NZ_JBBJSS010000003.1	171803	171255
Sulfur Metabolism	Thioredoxin-disulfide reductase	Thioredoxin reductase (EC 1.8.1.9)	NZ_JBBJSS010000001.1	486265	485294
Sulfur Metabolism	Thioredoxin-disulfide reductase	Thiol peroxidase, Bcp-type (EC 1.11.1.15)	NZ_JBBJSS010000011.1	2954	2484
Sulfur Metabolism	Galactosylceramide and Sulfatide metabolism	Arylsulfatase (EC 3.1.6.1)	NZ_JBBJSS010000004.1	304031	302289
> SB8
Trait	Subsystem	Role	Genomic Location	Start	Stop
Metabolism of Aromatic Compounds	Gentisate degradation	Fumarylacetoacetate hydrolase family protein	NZ_JBBJSR010000002.1	143622	144524
Metabolism of Aromatic Compounds	Salicylate and gentisate catabolism	Fumarylacetoacetate hydrolase family protein	NZ_JBBJSR010000002.1	143622	144524			6
Metabolism of Aromatic Compounds	Quinate degradation	Shikimate/quinate 5-dehydrogenase I beta (EC 1.1.1.282)	NZ_JBBJSR010000006.1	314821	313922
Metabolism of Aromatic Compounds	Quinate degradation	3-dehydroquinate dehydratase II (EC 4.2.1.10)	NZ_JBBJSR010000006.1	313896	313453
Metabolism of Aromatic Compounds	Quinate degradation	3-dehydroquinate dehydratase I (EC 4.2.1.10)	NZ_JBBJSR010000003.1	131017	130253
Metabolism of Aromatic Compounds	Benzoate degradation	benzoate MFS transporter BenK	NZ_JBBJSR010000005.1	206385	205165
Nitrogen Metabolism	Nitrosative stress	Nitrite-sensitive transcriptional repressor NsrR	NZ_JBBJSR010000008.1	1731	2180
Nitrogen Metabolism	Nitrate and nitrite ammonification	Nitrite reductase [NAD(P)H] small subunit (EC 1.7.1.4)	NZ_JBBJSR010000006.1	391111	390794
Nitrogen Metabolism	Nitrate and nitrite ammonification	Respiratory nitrate reductase beta chain (EC 1.7.99.4)	NZ_JBBJSR010000006.1	85626	87188
Nitrogen Metabolism	Nitrate and nitrite ammonification	Respiratory nitrate reductase alpha chain (EC 1.7.99.4)	NZ_JBBJSR010000006.1	81974	85636
Nitrogen Metabolism	Nitrate and nitrite ammonification	Nitrite reductase [NAD(P)H] large subunit (EC 1.7.1.4)	NZ_JBBJSR010000006.1	393541	391130
Nitrogen Metabolism	Nitrate and nitrite ammonification	Nitrite transporter from formate/nitrite family	NZ_JBBJSR010000006.1	390772	389930
Nitrogen Metabolism	Nitrate and nitrite ammonification	Respiratory nitrate reductase gamma chain (EC 1.7.99.4)	NZ_JBBJSR010000006.1	87755	88444		11
Nitrogen Metabolism	Ammonia assimilation	Glutamine synthetase type I (EC 6.3.1.2)	NZ_JBBJSR010000001.1	119461	120798
Nitrogen Metabolism	Ammonia assimilation	Glutamate synthase [NADPH] large chain (EC 1.4.1.13)	NZ_JBBJSR010000001.1	443343	447896
Nitrogen Metabolism	Ammonia assimilation	Glutamate synthase [NADPH] small chain (EC 1.4.1.13)	NZ_JBBJSR010000001.1	447913	449403
Nitrogen Metabolism	Ammonia assimilation	Ammonium transporter	NZ_JBBJSR010000001.1	763262	761997
Phosphorus Metabolism	High affinity phosphate transporter and control of PHO regulon	Polyphosphate kinase (EC 2.7.4.1)	NZ_JBBJSR010000005.1	211375	209153
Phosphorus Metabolism	High affinity phosphate transporter and control of PHO regulon	Phosphate regulon sensor protein PhoR (SphS) (EC 2.7.13.3)	NZ_JBBJSR010000004.1	610917	609160
Phosphorus Metabolism	High affinity phosphate transporter and control of PHO regulon	Phosphate regulon transcriptional regulatory protein PhoB (SphR)	NZ_JBBJSR010000007.1	24600	23911
Phosphorus Metabolism	High affinity phosphate transporter and control of PHO regulon	Phosphate transport system regulatory protein PhoU	NZ_JBBJSR010000006.1	110624	109965
Phosphorus Metabolism	High affinity phosphate transporter and control of PHO regulon	Alkaline phosphatase synthesis transcriptional regulatory protein PhoP	NZ_JBBJSR010000004.1	611628	610918
Phosphorus Metabolism	Polyphosphate	Polyphosphate kinase (EC 2.7.4.1)	NZ_JBBJSR010000005.1	211375	209153
Phosphorus Metabolism	Polyphosphate	Exopolyphosphatase (EC 3.6.1.11)	NZ_JBBJSR010000005.1	211616	212536
Phosphorus Metabolism	Phosphate metabolism	Exopolyphosphatase (EC 3.6.1.11)	NZ_JBBJSR010000005.1	211616	212536
Phosphorus Metabolism	Phosphate metabolism	Sodium-dependent phosphate transporter	NZ_JBBJSR010000004.1	328322	329239
Phosphorus Metabolism	Phosphate metabolism	Phosphate regulon transcriptional regulatory protein PhoB (SphR)	NZ_JBBJSR010000007.1	24600	23911
Phosphorus Metabolism	Phosphate metabolism	Phosphate transport system regulatory protein PhoU	NZ_JBBJSR010000006.1	110624	109965
Phosphorus Metabolism	Phosphate metabolism	Alkaline phosphatase synthesis transcriptional regulatory protein PhoP	NZ_JBBJSR010000004.1	611628	610918
Phosphorus Metabolism	Phosphate metabolism	Phosphate starvation-inducible protein PhoH, predicted ATPase	NZ_JBBJSR010000004.1	322850	321885
Phosphorus Metabolism	Phosphate metabolism	Phosphate regulon sensor protein PhoR (SphS) (EC 2.7.13.3)	NZ_JBBJSR010000004.1	610917	609160
Phosphorus Metabolism	Phosphate metabolism	Polyphosphate kinase (EC 2.7.4.1)	NZ_JBBJSR010000005.1	211375	209153
Phosphorus Metabolism	Phosphate metabolism	Predicted ATPase related to phosphate starvation-inducible protein PhoH	NZ_JBBJSR010000002.1	610744	612084
Phosphorus Metabolism	Phosphate metabolism	Manganese-dependent inorganic pyrophosphatase (EC 3.6.1.1)	NZ_JBBJSR010000001.1	347489	348418
Phosphorus Metabolism	Phosphate metabolism	Probable low-affinity inorganic phosphate transporter	NZ_JBBJSR010000002.1	51556	50558
Phosphorus Metabolism	Phosphate metabolism	Pyrophosphatase PpaX (EC 3.6.1.1)	NZ_JBBJSR010000003.1	232577	231924
Phosphorus Metabolism	Phosphate metabolism	Alkaline phosphatase (EC 3.1.3.1)	NZ_JBBJSR010000002.1	7770	5551
Secondary Metabolism	Auxin biosynthesis	Tryptophan synthase beta chain (EC 4.2.1.20)	NZ_JBBJSR010000001.1	747885	746668
Secondary Metabolism	Auxin biosynthesis	Tryptophan synthase alpha chain (EC 4.2.1.20)	NZ_JBBJSR010000001.1	746684	745905
Secondary Metabolism	Auxin biosynthesis	Phosphoribosylanthranilate isomerase (EC 5.3.1.24)	NZ_JBBJSR010000001.1	748512	747904
Secondary Metabolism	Auxin biosynthesis	Monoamine oxidase (1.4.3.4)	NZ_JBBJSR010000001.1	782067	780109
Secondary Metabolism	Auxin biosynthesis	Anthranilate phosphoribosyltransferase (EC 2.4.2.18)	NZ_JBBJSR010000001.1	750325	749303
Stress Response	Uptake of selenate and selenite	Sulfate and thiosulfate import ATP-binding protein CysA (EC 3.6.3.25)	NZ_JBBJSR010000005.1	94733	93660
Stress Response	Periplasmic Stress Response	Intramembrane protease RasP/YluC, implicated in cell division based on FtsL cleavage	NZ_JBBJSR010000002.1	767325	768593
Stress Response	Hfl operon	RNA-binding protein Hfq	NZ_JBBJSR010000001.1	114676	114912
Stress Response	SigmaB stress responce regulation	RNA polymerase sigma factor SigB	NZ_JBBJSR010000009.1	140636	141433
Stress Response	SigmaB stress responce regulation	RsbS, negative regulator of sigma-B	NZ_JBBJSR010000009.1	138015	138371
Stress Response	SigmaB stress responce regulation	Anti-sigma B factor RsbT	NZ_JBBJSR010000009.1	138375	138776
Stress Response	SigmaB stress responce regulation	Anti-sigma B factor antagonist RsbV	NZ_JBBJSR010000009.1	139856	140188
Stress Response	SigmaB stress responce regulation	Serine phosphatase RsbU, regulator of sigma subunit	NZ_JBBJSR010000003.1	393875	392673
Stress Response	SigmaB stress responce regulation	Serine-protein kinase RsbW (EC 2.7.11.1)	NZ_JBBJSR010000009.1	140185	140658
Stress Response	Dimethylarginine metabolism	NG,NG-dimethylarginine dimethylaminohydrolase 1 (EC 3.5.3.18)	NZ_JBBJSR010000001.1	436459	435602
Stress Response	Dimethylarginine metabolism	Ornithine aminotransferase (EC 2.6.1.13)	NZ_JBBJSR010000006.1	416938	418134
Stress Response	Bacterial hemoglobins	Hemoglobin-like protein HbO	NZ_JBBJSR010000002.1	219919	219536
Stress Response	Bacterial hemoglobins	Cyanoglobin	NZ_JBBJSR010000001.1	47048	46686
Stress Response	Bacterial hemoglobins	diguanylate cyclase/phosphodiesterase (GGDEF & EAL domains) with PAS/PAC sensor(s)	NZ_JBBJSR010000005.1	433851	436265
Stress Response	Carbon Starvation	Starvation sensing protein RspA	NZ_JBBJSR010000001.1	863563	864762
Stress Response	Carbon Starvation	Carbon storage regulator	NZ_JBBJSR010000003.1	311603	311382
Stress Response	Carbon Starvation	Carbon starvation protein A	NZ_JBBJSR010000003.1	771563	769758
Stress Response	Osmoregulation	Glycerol uptake facilitator protein	NZ_JBBJSR010000001.1	892995	892177
Stress Response	Choline and Betaine Uptake and Betaine Biosynthesis	Glycine betaine ABC transport system, ATP-binding protein OpuAA (EC 3.6.3.32)	NZ_JBBJSR010000002.1	523052	521814
Stress Response	Choline and Betaine Uptake and Betaine Biosynthesis	Glycine betaine ABC transport system, glycine betaine-binding protein OpuAC	NZ_JBBJSR010000002.1	520964	520086
Stress Response	Choline and Betaine Uptake and Betaine Biosynthesis	Glycine betaine ABC transport system, permease protein OpuAB	NZ_JBBJSR010000002.1	521814	520969
Stress Response	Choline and Betaine Uptake and Betaine Biosynthesis	Glycine betaine transporter OpuD	NZ_JBBJSR010000002.1	389712	391226
Stress Response	Oxidative stress	Alkyl hydroperoxide reductase subunit C-like protein	NZ_JBBJSR010000002.1	585925	586467
Stress Response	Oxidative stress	Nitrite-sensitive transcriptional repressor NsrR	NZ_JBBJSR010000008.1	1731	2180
Stress Response	Oxidative stress	Ferric uptake regulation protein FUR	NZ_JBBJSR010000004.1	179316	178867
Stress Response	Oxidative stress	Superoxide dismutase [Cu-Zn] precursor (EC 1.15.1.1)	NZ_JBBJSR010000003.1	40833	40321
Stress Response	Oxidative stress	Superoxide dismutase [Mn] (EC 1.15.1.1)	NZ_JBBJSR010000002.1	394320	394940
Stress Response	Oxidative stress	Organic hydroperoxide resistance protein	NZ_JBBJSR010000007.1	205450	205022
Stress Response	Oxidative stress	Superoxide dismutase [Fe] (EC 1.15.1.1)	NZ_JBBJSR010000004.1	159219	158326
Stress Response	Oxidative stress	Organic hydroperoxide resistance transcriptional regulator	NZ_JBBJSR010000007.1	204222	204659
Stress Response	Oxidative stress	Peroxide stress regulator PerR, FUR family	NZ_JBBJSR010000007.1	1860	1408	35
Stress Response	Glutathionylspermidine and Trypanothione	Similarity with glutathionylspermidine synthase (EC 6.3.1.8), group 2	NZ_JBBJSR010000003.1	523624	522395
Stress Response	Glutathione: Redox cycle	Glutathione peroxidase (EC 1.11.1.9)	NZ_JBBJSR010000004.1	46958	46482
Stress Response	Protection from Reactive Oxygen Species	Superoxide dismutase [Fe] (EC 1.15.1.1)	NZ_JBBJSR010000004.1	159219	158326
Stress Response	Protection from Reactive Oxygen Species	Superoxide dismutase [Cu-Zn] precursor (EC 1.15.1.1)	NZ_JBBJSR010000003.1	40833	40321
Sulfur Metabolism	Thioredoxin-disulfide reductase	Thiol peroxidase, Tpx-type (EC 1.11.1.15)	NZ_JBBJSR010000004.1	644700	644200
Sulfur Metabolism	Thioredoxin-disulfide reductase	Thiol peroxidase, Bcp-type (EC 1.11.1.15)	NZ_JBBJSR010000007.1	2659	2195
Sulfur Metabolism	Thioredoxin-disulfide reductase	Alkyl hydroperoxide reductase subunit C-like protein	NZ_JBBJSR010000002.1	585925	586467
Sulfur Metabolism	Thioredoxin-disulfide reductase	Thioredoxin reductase (EC 1.8.1.9)	NZ_JBBJSR010000003.1	52028	53026
Sulfur Metabolism	Galactosylceramide and Sulfatide metabolism	Arylsulfatase (EC 3.1.6.1)	NZ_JBBJSR010000006.1	201452	199674
> WA5
Trait	Subsystem	Role	Genomic Location	Start	Stop
Metabolism of Aromatic Compounds	Quinate degradation	3-dehydroquinate dehydratase II (EC 4.2.1.10)	NZ_JBBJSO010000002.1	417251	417688
Metabolism of Aromatic Compounds	Benzoate degradation	benzoate MFS transporter BenK	NZ_JBBJSO010000001.1	994087	995307			9
Metabolism of Aromatic Compounds	Hydroxyaromatic decarboxylase family	Hydroxyaromatic non-oxidative decarboxylase protein D (EC 4.1.1.-)	NZ_JBBJSO010000001.1	2079571	2079347
Metabolism of Aromatic Compounds	Hydroxyaromatic decarboxylase family	Hydroxyaromatic non-oxidative decarboxylase protein B (EC 4.1.1.-)	NZ_JBBJSO010000001.1	2081593	2081012
Metabolism of Aromatic Compounds	Hydroxyaromatic decarboxylase family	Hydroxyaromatic non-oxidative decarboxylase protein C (EC 4.1.1.-)	NZ_JBBJSO010000001.1	2081009	2079588
Metabolism of Aromatic Compounds	Gentisate degradation	Fumarylacetoacetate hydrolase family protein	NZ_JBBJSO010000001.1	247559	248191
Metabolism of Aromatic Compounds	Salicylate and gentisate catabolism	Fumarylacetoacetate hydrolase family protein	NZ_JBBJSO010000001.1	247559	248191
Metabolism of Aromatic Compounds	Catechol branch of beta-ketoadipate pathway	Succinyl-CoA:3-ketoacid-coenzyme A transferase subunit B (EC 2.8.3.5)	NZ_JBBJSO010000001.1	1777276	1777938
Metabolism of Aromatic Compounds	Catechol branch of beta-ketoadipate pathway	Succinyl-CoA:3-ketoacid-coenzyme A transferase subunit A (EC 2.8.3.5)	NZ_JBBJSO010000001.1	1776618	1777274
Nitrogen Metabolism	Nitrosative stress	Nitrite-sensitive transcriptional repressor NsrR	NZ_JBBJSO010000004.1	52715	53164
Nitrogen Metabolism	Ammonia assimilation	Glutamate synthase [NADPH] small chain (EC 1.4.1.13)	NZ_JBBJSO010000001.1	1472659	1474140		9
Nitrogen Metabolism	Ammonia assimilation	Glutamate synthase [NADPH] large chain (EC 1.4.1.13)	NZ_JBBJSO010000001.1	1468089	1472642
Nitrogen Metabolism	Ammonia assimilation	Ferredoxin-dependent glutamate synthase (EC 1.4.7.1)	NZ_JBBJSO010000001.1	552302	553882
Nitrogen Metabolism	Ammonia assimilation	Glutamine synthetase type I (EC 6.3.1.2)	NZ_JBBJSO010000002.1	790628	791962
Nitrogen Metabolism	Ammonia assimilation	Nitrogen regulatory protein P-II	NZ_JBBJSO010000001.1	31927	32268
Nitrogen Metabolism	Ammonia assimilation	Ammonium transporter	NZ_JBBJSO010000001.1	32306	33706
Nitrogen Metabolism	Denitrifying reductase gene clusters	Nitric oxide reductase activation protein NorD	NZ_JBBJSO010000001.1	1536896	1538812
Nitrogen Metabolism	Denitrifying reductase gene clusters	Nitric oxide reductase activation protein NorQ	NZ_JBBJSO010000001.1	1535994	1536884
Phosphorus Metabolism	High affinity phosphate transporter and control of PHO regulon	Phosphate transport system regulatory protein PhoU	NZ_JBBJSO010000002.1	383446	384105
Phosphorus Metabolism	High affinity phosphate transporter and control of PHO regulon	Alkaline phosphatase synthesis transcriptional regulatory protein PhoP	NZ_JBBJSO010000002.1	136591	137307
Phosphorus Metabolism	High affinity phosphate transporter and control of PHO regulon	Phosphate regulon transcriptional regulatory protein PhoB (SphR)	NZ_JBBJSO010000002.1	1114753	1115436
Phosphorus Metabolism	High affinity phosphate transporter and control of PHO regulon	Phosphate regulon sensor protein PhoR (SphS) (EC 2.7.13.3)	NZ_JBBJSO010000002.1	137300	139072
Phosphorus Metabolism	High affinity phosphate transporter and control of PHO regulon	Polyphosphate kinase (EC 2.7.4.1)	NZ_JBBJSO010000001.1	727758	729881
Phosphorus Metabolism	Phosphate metabolism	Manganese-dependent inorganic pyrophosphatase (EC 3.6.1.1)	NZ_JBBJSO010000001.1	1959891	1958965
Phosphorus Metabolism	Phosphate metabolism	Predicted ATPase related to phosphate starvation-inducible protein PhoH	NZ_JBBJSO010000001.1	769699	771027
Phosphorus Metabolism	Phosphate metabolism	Exopolyphosphatase (EC 3.6.1.11)	NZ_JBBJSO010000001.1	726158	727684
Phosphorus Metabolism	Phosphate metabolism	Phosphate regulon transcriptional regulatory protein PhoB (SphR)	NZ_JBBJSO010000002.1	1114753	1115436
Phosphorus Metabolism	Phosphate metabolism	Phosphate regulon sensor protein PhoR (SphS) (EC 2.7.13.3)	NZ_JBBJSO010000002.1	137300	139072
Phosphorus Metabolism	Phosphate metabolism	Alkaline phosphatase (EC 3.1.3.1)	NZ_JBBJSO010000001.1	627078	628733
Phosphorus Metabolism	Phosphate metabolism	Polyphosphate kinase (EC 2.7.4.1)	NZ_JBBJSO010000001.1	727758	729881
Phosphorus Metabolism	Phosphate metabolism	Phosphate starvation-inducible protein PhoH, predicted ATPase	NZ_JBBJSO010000002.1	348160	349134
Phosphorus Metabolism	Phosphate metabolism	Phosphate transport system regulatory protein PhoU	NZ_JBBJSO010000002.1	383446	384105
Phosphorus Metabolism	Phosphate metabolism	Alkaline phosphatase synthesis transcriptional regulatory protein PhoP	NZ_JBBJSO010000002.1	136591	137307
Phosphorus Metabolism	Phosphate metabolism	Probable low-affinity inorganic phosphate transporter	NZ_JBBJSO010000002.1	195538	196536
Phosphorus Metabolism	Polyphosphate	Exopolyphosphatase (EC 3.6.1.11)	NZ_JBBJSO010000001.1	726158	727684
Phosphorus Metabolism	Polyphosphate	Polyphosphate kinase (EC 2.7.4.1)	NZ_JBBJSO010000001.1	727758	729881
Secondary Metabolism	Auxin biosynthesis	Anthranilate phosphoribosyltransferase (EC 2.4.2.18)	NZ_JBBJSO010000002.1	558875	559900
Secondary Metabolism	Auxin biosynthesis	Tryptophan synthase beta chain (EC 4.2.1.20)	NZ_JBBJSO010000002.1	561270	562484
Secondary Metabolism	Auxin biosynthesis	Tryptophan synthase alpha chain (EC 4.2.1.20)	NZ_JBBJSO010000002.1	562471	563286
Secondary Metabolism	Auxin biosynthesis	Phosphoribosylanthranilate isomerase (EC 5.3.1.24)	NZ_JBBJSO010000002.1	560647	561273
Stress Response	Uptake of selenate and selenite	Sulfate and thiosulfate import ATP-binding protein CysA (EC 3.6.3.25)	NZ_JBBJSO010000001.1	1497019	1498092
Stress Response	Hfl operon	RNA-binding protein Hfq	NZ_JBBJSO010000002.1	785116	785340
Stress Response	SigmaB stress responce regulation	Anti-sigma B factor antagonist RsbV	NZ_JBBJSO010000008.1	5376	5044
Stress Response	SigmaB stress responce regulation	Serine phosphatase RsbU, regulator of sigma subunit	NZ_JBBJSO010000001.1	978375	977233
Stress Response	SigmaB stress responce regulation	Serine-protein kinase RsbW (EC 2.7.11.1)	NZ_JBBJSO010000008.1	5047	4562
Stress Response	SigmaB stress responce regulation	RsbS, negative regulator of sigma-B	NZ_JBBJSO010000008.1	7221	6865
Stress Response	SigmaB stress responce regulation	RNA polymerase sigma factor SigB	NZ_JBBJSO010000008.1	4596	3802
Stress Response	SigmaB stress responce regulation	Anti-sigma B factor RsbT	NZ_JBBJSO010000001.1	1147790	1148221
Stress Response	Carbon Starvation	Carbon storage regulator	NZ_JBBJSO010000003.1	189413	189643
Stress Response	Carbon Starvation	Carbon starvation protein A	NZ_JBBJSO010000003.1	56494	54686
Stress Response	Dimethylarginine metabolism	Ornithine aminotransferase (EC 2.6.1.13)	NZ_JBBJSO010000001.1	38379	39584
Stress Response	Dimethylarginine metabolism	NG,NG-dimethylarginine dimethylaminohydrolase 1 (EC 3.5.3.18)	NZ_JBBJSO010000001.1	1709326	1710186
Stress Response	Bacterial hemoglobins	diguanylate cyclase/phosphodiesterase (GGDEF & EAL domains) with PAS/PAC sensor(s)	NZ_JBBJSO010000001.1	440909	442882
Stress Response	Bacterial hemoglobins	Hemoglobin-like protein HbO	NZ_JBBJSO010000001.1	108592	108182
Stress Response	Bacterial hemoglobins	Cyanoglobin	NZ_JBBJSO010000001.1	1827118	1827480
Stress Response	Osmoregulation	Glycerol uptake facilitator protein	NZ_JBBJSO010000005.1	79705	78878
Stress Response	Choline and Betaine Uptake and Betaine Biosynthesis	Alcohol dehydrogenase GbsB (type III ), essential for the utilization of choline (EC 1.1.1.1)	NZ_JBBJSO010000003.1	191669	190467
Stress Response	Choline and Betaine Uptake and Betaine Biosynthesis	Glycine betaine transporter OpuD	NZ_JBBJSO010000001.1	759856	758336
Stress Response	Choline and Betaine Uptake and Betaine Biosynthesis	Glycine betaine ABC transport system, ATP-binding protein OpuAA (EC 3.6.3.32)	NZ_JBBJSO010000001.1	260346	259141
Stress Response	Choline and Betaine Uptake and Betaine Biosynthesis	Betaine aldehyde dehydrogenase (EC 1.2.1.8)	NZ_JBBJSO010000003.1	193175	191691
Stress Response	Choline and Betaine Uptake and Betaine Biosynthesis	Glycine betaine ABC transport system, permease protein OpuAB	NZ_JBBJSO010000001.1	259148	258303
Stress Response	Choline and Betaine Uptake and Betaine Biosynthesis	Glycine betaine ABC transport system, glycine betaine-binding protein OpuAC	NZ_JBBJSO010000001.1	261245	260382
Stress Response	Protection from Reactive Oxygen Species	Superoxide dismutase [Fe] (EC 1.15.1.1)	NZ_JBBJSO010000001.1	2162624	2161740
Stress Response	Protection from Reactive Oxygen Species	Superoxide dismutase [Cu-Zn] precursor (EC 1.15.1.1)	NZ_JBBJSO010000001.1	1507346	1507936	36
Stress Response	Glutathione: Redox cycle	Glutathione peroxidase (EC 1.11.1.9)	NZ_JBBJSO010000001.1	1349563	1350039
Stress Response	Glutathionylspermidine and Trypanothione	Similarity with glutathionylspermidine synthase (EC 6.3.1.8), group 2	NZ_JBBJSO010000002.1	1684024	1685283
Stress Response	Oxidative stress	Ferric uptake regulation protein FUR	NZ_JBBJSO010000002.1	490193	490645
Stress Response	Oxidative stress	Nitrite-sensitive transcriptional repressor NsrR	NZ_JBBJSO010000004.1	52715	53164
Stress Response	Oxidative stress	Alkyl hydroperoxide reductase subunit C-like protein	NZ_JBBJSO010000001.1	383559	384101
Stress Response	Oxidative stress	Superoxide dismutase [Mn] (EC 1.15.1.1)	NZ_JBBJSO010000002.1	377651	378259
Stress Response	Oxidative stress	Organic hydroperoxide resistance protein	NZ_JBBJSO010000001.1	1687489	1687908
Stress Response	Oxidative stress	Superoxide dismutase [Cu-Zn] precursor (EC 1.15.1.1)	NZ_JBBJSO010000001.1	1507346	1507936
Stress Response	Oxidative stress	Organic hydroperoxide resistance transcriptional regulator	NZ_JBBJSO010000001.1	1688419	1687970
Stress Response	Oxidative stress	Superoxide dismutase [Fe] (EC 1.15.1.1)	NZ_JBBJSO010000001.1	2162624	2161740
Stress Response	Oxidative stress	Peroxide stress regulator PerR, FUR family	NZ_JBBJSO010000004.1	2307	1873
Stress Response	Glutathione: Non-redox reactions	Lactoylglutathione lyase (EC 4.4.1.5)	NZ_JBBJSO010000001.1	1172405	1172833
Sulfur Metabolism	Galactosylceramide and Sulfatide metabolism	Arylsulfatase (EC 3.1.6.1)	NZ_JBBJSO010000001.1	1800863	1802605
Sulfur Metabolism	Thioredoxin-disulfide reductase	Thiol peroxidase, Tpx-type (EC 1.11.1.15)	NZ_JBBJSO010000002.1	105740	106234
Sulfur Metabolism	Thioredoxin-disulfide reductase	Thiol peroxidase, Bcp-type (EC 1.11.1.15)	NZ_JBBJSO010000004.1	3033	2563
Sulfur Metabolism	Thioredoxin-disulfide reductase	Alkyl hydroperoxide reductase subunit C-like protein	NZ_JBBJSO010000001.1	383559	384101
Sulfur Metabolism	Thioredoxin-disulfide reductase	Thioredoxin reductase (EC 1.8.1.9)	NZ_JBBJSO010000001.1	483597	484523
> WB3
Trait	Subsystem	Role	Genomic Location	Start	Stop
Metabolism of Aromatic Compounds	Gentisate degradation	Fumarylacetoacetate hydrolase family protein	JBBJSN010000013.1	56147	57052			4
Metabolism of Aromatic Compounds	Salicylate and gentisate catabolism	Fumarylacetoacetate hydrolase family protein	JBBJSN010000013.1	56147	57052
Metabolism of Aromatic Compounds	Quinate degradation	Shikimate/quinate 5-dehydrogenase I beta (EC 1.1.1.282)	JBBJSN010000014.1	38669	37767
Metabolism of Aromatic Compounds	Quinate degradation	3-dehydroquinate dehydratase II (EC 4.2.1.10)	JBBJSN010000002.1	277545	277988
Nitrogen Metabolism	Denitrifying reductase gene clusters	Nitric oxide reductase activation protein NorD	JBBJSN010000015.1	41622	43538
Nitrogen Metabolism	Denitrifying reductase gene clusters	Nitric oxide reductase activation protein NorQ	JBBJSN010000015.1	40732	41610		9
Nitrogen Metabolism	Nitrosative stress	Nitrite-sensitive transcriptional repressor NsrR	JBBJSN010000009.1	53486	53917
Nitrogen Metabolism	Ammonia assimilation	Ammonium transporter	JBBJSN010000001.1	308677	309885
Nitrogen Metabolism	Ammonia assimilation	Ferredoxin-dependent glutamate synthase (EC 1.4.7.1)	JBBJSN010000004.1	92489	90909
Nitrogen Metabolism	Ammonia assimilation	Glutamate synthase [NADPH] small chain (EC 1.4.1.13)	JBBJSN010000032.1	18697	20181
Nitrogen Metabolism	Ammonia assimilation	Glutamate synthase [NADPH] large chain (EC 1.4.1.13)	JBBJSN010000032.1	14109	18680
Nitrogen Metabolism	Ammonia assimilation	Glutamine synthetase type I (EC 6.3.1.2)	JBBJSN010000003.1	8601	7267
Nitrogen Metabolism	Ammonia assimilation	Nitrogen regulatory protein P-II	JBBJSN010000001.1	309904	310251
Phosphorus Metabolism	Phosphate metabolism	Phosphate starvation-inducible protein PhoH, predicted ATPase	JBBJSN010000002.1	201969	202928
Phosphorus Metabolism	Phosphate metabolism	Alkaline phosphatase synthesis transcriptional regulatory protein PhoP	JBBJSN010000006.1	72099	71371
Phosphorus Metabolism	Phosphate metabolism	Probable low-affinity inorganic phosphate transporter	JBBJSN010000023.1	7936	6938
Phosphorus Metabolism	Phosphate metabolism	Phosphate regulon sensor protein PhoR (SphS) (EC 2.7.13.3)	JBBJSN010000006.1	71378	69636
Phosphorus Metabolism	Phosphate metabolism	Alkaline phosphatase (EC 3.1.3.1)	JBBJSN010000004.1	144583	143177
Phosphorus Metabolism	Phosphate metabolism	Pyrophosphatase PpaX (EC 3.6.1.1)	JBBJSN010000001.1	148851	148201
Phosphorus Metabolism	Phosphate metabolism	Sodium-dependent phosphate transporter	JBBJSN010000002.1	196454	195525
Phosphorus Metabolism	Phosphate metabolism	Predicted ATPase related to phosphate starvation-inducible protein PhoH	JBBJSN010000024.1	28453	29745
Phosphorus Metabolism	Phosphate metabolism	Manganese-dependent inorganic pyrophosphatase (EC 3.6.1.1)	JBBJSN010000022.1	34516	33590
Secondary Metabolism	Auxin biosynthesis	Phosphoribosylanthranilate isomerase (EC 5.3.1.24)	JBBJSN010000005.1	41340	41999
Secondary Metabolism	Auxin biosynthesis	Tryptophan synthase beta chain (EC 4.2.1.20)	JBBJSN010000005.1	41980	43179
Secondary Metabolism	Auxin biosynthesis	Tryptophan synthase alpha chain (EC 4.2.1.20)	JBBJSN010000005.1	43176	43979
Secondary Metabolism	Auxin biosynthesis	Anthranilate phosphoribosyltransferase (EC 2.4.2.18)	JBBJSN010000005.1	39567	40589
Secondary Metabolism	Alkylpyrone synthase	Type III polyketide sythase producing alkylpyrones (B. subtilis BpsA)	JBBJSN010000034.1	2561	3661
Stress Response	Osmoregulation	Glycerol uptake facilitator protein	JBBJSN010000009.1	65644	64829
Stress Response	Choline and Betaine Uptake and Betaine Biosynthesis	Glycine betaine transporter OpuD	JBBJSN010000018.1	18715	20247
Stress Response	Choline and Betaine Uptake and Betaine Biosynthesis	Choline ABC transport system, ATP-binding protein OpuBA	JBBJSN010000001.1	66959	65811
Stress Response	Choline and Betaine Uptake and Betaine Biosynthesis	Alcohol dehydrogenase GbsB (type III ), essential for the utilization of choline (EC 1.1.1.1)	JBBJSN010000021.1	4131	2923
Stress Response	Choline and Betaine Uptake and Betaine Biosynthesis	Glycine betaine ABC transport system, glycine betaine-binding protein OpuAC	JBBJSN010000010.1	57459	56578
Stress Response	Choline and Betaine Uptake and Betaine Biosynthesis	Glycine betaine ABC transport system, ATP-binding protein OpuAA (EC 3.6.3.32)	JBBJSN010000010.1	59583	58315
Stress Response	Choline and Betaine Uptake and Betaine Biosynthesis	Choline ABC transport system, permease protein OpuBB	JBBJSN010000001.1	65797	65144
Stress Response	Choline and Betaine Uptake and Betaine Biosynthesis	Choline ABC transport system, permease protein OpuBD	JBBJSN010000001.1	64191	63502
Stress Response	Choline and Betaine Uptake and Betaine Biosynthesis	Choline ABC transport system, choline-binding protein OpuBC	JBBJSN010000001.1	65130	64213
Stress Response	Choline and Betaine Uptake and Betaine Biosynthesis	Glycine betaine ABC transport system, permease protein OpuAB	JBBJSN010000010.1	58313	57459
Stress Response	Choline and Betaine Uptake and Betaine Biosynthesis	Betaine aldehyde dehydrogenase (EC 1.2.1.8)	JBBJSN010000021.1	5628	4159
Stress Response	Oxidative stress	Superoxide dismutase [Fe] (EC 1.15.1.1)	JBBJSN010000015.1	49826	49005
Stress Response	Oxidative stress	Organic hydroperoxide resistance transcriptional regulator	JBBJSN010000023.1	51032	50586
Stress Response	Oxidative stress	Peroxide stress regulator PerR, FUR family	JBBJSN010000049.1	2112	1675
Stress Response	Oxidative stress	Ferric uptake regulation protein FUR	JBBJSN010000027.1	33256	32804
Stress Response	Oxidative stress	Nitrite-sensitive transcriptional repressor NsrR	JBBJSN010000009.1	53486	53917
Stress Response	Oxidative stress	Alkyl hydroperoxide reductase subunit C-like protein	JBBJSN010000029.1	15310	15852
Stress Response	Oxidative stress	Superoxide dismutase [Mn] (EC 1.15.1.1)	JBBJSN010000002.1	234978	235586
Stress Response	Oxidative stress	Organic hydroperoxide resistance protein	JBBJSN010000023.1	50125	50553
Stress Response	Oxidative stress	Superoxide dismutase [Cu-Zn] precursor (EC 1.15.1.1)	JBBJSN010000015.1	40064	40642
Stress Response	Protection from Reactive Oxygen Species	Superoxide dismutase [Fe] (EC 1.15.1.1)	JBBJSN010000015.1	49826	49005
Stress Response	Protection from Reactive Oxygen Species	Superoxide dismutase [Cu-Zn] precursor (EC 1.15.1.1)	JBBJSN010000015.1	40064	40642
Stress Response	Glutathione: Redox cycle	Glutathione peroxidase (EC 1.11.1.9)	JBBJSN010000034.1	17530	18012
Stress Response	Periplasmic Stress Response	Intramembrane protease RasP/YluC, implicated in cell division based on FtsL cleavage	JBBJSN010000003.1	115660	114401
Stress Response	Hfl operon	RNA-binding protein Hfq	JBBJSN010000003.1	19374	19153
Stress Response	SigmaB stress responce regulation	Anti-sigma B factor RsbT	JBBJSN010000011.1	78401	78000
Stress Response	SigmaB stress responce regulation	RsbS, negative regulator of sigma-B	JBBJSN010000011.1	78772	78404
Stress Response	SigmaB stress responce regulation	RNA polymerase sigma factor SigB	JBBJSN010000011.1	76142	75354
Stress Response	SigmaB stress responce regulation	Serine-protein kinase RsbW (EC 2.7.11.1)	JBBJSN010000011.1	76596	76108
Stress Response	SigmaB stress responce regulation	Serine phosphatase RsbU, regulator of sigma subunit	JBBJSN010000011.1	77989	76982
Stress Response	SigmaB stress responce regulation	Anti-sigma B factor antagonist RsbV	JBBJSN010000011.1	76922	76593
Stress Response	Dimethylarginine metabolism	NG,NG-dimethylarginine dimethylaminohydrolase 1 (EC 3.5.3.18)	JBBJSN010000023.1	38767	37886
Stress Response	Dimethylarginine metabolism	Ornithine aminotransferase (EC 2.6.1.13)	JBBJSN010000001.1	83053	81860
Stress Response	Bacterial hemoglobins	Hemoglobin-like protein HbO	JBBJSN010000019.1	14688	15086	37
Stress Response	Bacterial hemoglobins	diguanylate cyclase/phosphodiesterase (GGDEF & EAL domains) with PAS/PAC sensor(s)	JBBJSN010000017.1	51403	53826
Stress Response	Carbon Starvation	Carbon storage regulator	JBBJSN010000001.1	199423	199199
Stress Response	Carbon Starvation	Carbon starvation protein A	JBBJSN010000006.1	45538	43742
Sulfur Metabolism	Thioredoxin-disulfide reductase	Thiol peroxidase, Bcp-type (EC 1.11.1.15)	JBBJSN010000049.1	2738	2271
Sulfur Metabolism	Thioredoxin-disulfide reductase	Alkyl hydroperoxide reductase subunit C-like protein	JBBJSN010000029.1	15310	15852
Sulfur Metabolism	Thioredoxin-disulfide reductase	Thioredoxin reductase (EC 1.8.1.9)	JBBJSN010000001.1	135269	134286
Sulfur Metabolism	Thioredoxin-disulfide reductase	Thiol peroxidase, Tpx-type (EC 1.11.1.15)	JBBJSN010000006.1	101557	101057
> WB8
Trait	Subsystem	Role	Genomic Location	Start	Stop
Metabolism of Aromatic Compounds	Catechol branch of beta-ketoadipate pathway	mandelate racemase/muconate lactonizing enzyme family protein	NZ_JBBJSM010000018.1	35163	34048			8	8.571428571
Metabolism of Aromatic Compounds	Catechol branch of beta-ketoadipate pathway	Succinyl-CoA:3-ketoacid-coenzyme A transferase subunit A (EC 2.8.3.5)	NZ_JBBJSM010000010.1	1931	2629
Metabolism of Aromatic Compounds	Catechol branch of beta-ketoadipate pathway	Succinyl-CoA:3-ketoacid-coenzyme A transferase subunit B (EC 2.8.3.5)	NZ_JBBJSM010000010.1	2644	3312
Metabolism of Aromatic Compounds	Homogentisate pathway of aromatic compound degradation	4-hydroxyphenylpyruvate dioxygenase (EC 1.13.11.27)	NZ_JBBJSM010000019.1	10306	9191
Metabolism of Aromatic Compounds	Homogentisate pathway of aromatic compound degradation	Homogentisate 1,2-dioxygenase (EC 1.13.11.5)	NZ_JBBJSM010000019.1	7642	6497
Metabolism of Aromatic Compounds	Salicylate and gentisate catabolism	Fumarylacetoacetate hydrolase family protein	NZ_JBBJSM010000001.1	400539	401315
Metabolism of Aromatic Compounds	Gentisate degradation	Fumarylacetoacetate hydrolase family protein	NZ_JBBJSM010000001.1	400539	401315
Metabolism of Aromatic Compounds	Quinate degradation	3-dehydroquinate dehydratase II (EC 4.2.1.10)	NZ_JBBJSM010000002.1	80994	80539
Nitrogen Metabolism	Nitrosative stress	Nitrite-sensitive transcriptional repressor NsrR	NZ_JBBJSM010000011.1	86299	85865
Nitrogen Metabolism	Denitrifying reductase gene clusters	Nitric oxide reductase activation protein NorD	NZ_JBBJSM010000001.1	292745	294670
Nitrogen Metabolism	Denitrifying reductase gene clusters	Nitric oxide reductase activation protein NorQ	NZ_JBBJSM010000001.1	291842	292732		3			10
Phosphorus Metabolism	Phosphate metabolism	Phosphate transport system regulatory protein PhoU	NZ_JBBJSM010000002.1	122635	121976
Phosphorus Metabolism	Phosphate metabolism	Alkaline phosphatase synthesis transcriptional regulatory protein PhoP	NZ_JBBJSM010000002.1	383595	382876
Phosphorus Metabolism	Phosphate metabolism	Phosphate starvation-inducible protein PhoH, predicted ATPase	NZ_JBBJSM010000002.1	166670	165711
Phosphorus Metabolism	Phosphate metabolism	Polyphosphate kinase (EC 2.7.4.1)	NZ_JBBJSM010000008.1	33653	31542
Phosphorus Metabolism	Phosphate metabolism	Phosphate regulon sensor protein PhoR (SphS) (EC 2.7.13.3)	NZ_JBBJSM010000002.1	382883	381123
Phosphorus Metabolism	Phosphate metabolism	Exopolyphosphatase (EC 3.6.1.11)	NZ_JBBJSM010000008.1	35336	33810
Phosphorus Metabolism	Phosphate metabolism	Sodium-dependent phosphate transporter	NZ_JBBJSM010000002.1	133850	132213
Phosphorus Metabolism	Phosphate metabolism	Probable low-affinity inorganic phosphate transporter	NZ_JBBJSM010000011.1	44368	45366
Phosphorus Metabolism	Phosphate metabolism	Pyrophosphatase PpaX (EC 3.6.1.1)	NZ_JBBJSM010000003.1	15367	14726
Phosphorus Metabolism	Phosphate metabolism	Alkaline phosphatase (EC 3.1.3.1)	NZ_JBBJSM010000001.1	195258	196658
Phosphorus Metabolism	Phosphate metabolism	Manganese-dependent inorganic pyrophosphatase (EC 3.6.1.1)	NZ_JBBJSM010000004.1	87416	88351
Phosphorus Metabolism	Phosphate metabolism	Predicted ATPase related to phosphate starvation-inducible protein PhoH	NZ_JBBJSM010000001.1	781610	780282
Phosphorus Metabolism	Polyphosphate	Polyphosphate kinase (EC 2.7.4.1)	NZ_JBBJSM010000008.1	33653	31542
Phosphorus Metabolism	Polyphosphate	Exopolyphosphatase (EC 3.6.1.11)	NZ_JBBJSM010000008.1	35336	33810
Secondary Metabolism	Auxin biosynthesis	Anthranilate phosphoribosyltransferase (EC 2.4.2.18)	NZ_JBBJSM010000001.1	5623	6639
Secondary Metabolism	Auxin biosynthesis	Phosphoribosylanthranilate isomerase (EC 5.3.1.24)	NZ_JBBJSM010000001.1	7387	8043
Secondary Metabolism	Auxin biosynthesis	Tryptophan synthase beta chain (EC 4.2.1.20)	NZ_JBBJSM010000001.1	8024	9253
Secondary Metabolism	Auxin biosynthesis	Tryptophan synthase alpha chain (EC 4.2.1.20)	NZ_JBBJSM010000001.1	9216	10037
Stress Response	Hfl operon	HflK protein	NZ_JBBJSM010000002.1	380922	379942
Stress Response	Hfl operon	RNA-binding protein Hfq	NZ_JBBJSM010000001.1	527354	527130
Stress Response	Hfl operon	HflC protein	NZ_JBBJSM010000002.1	379952	379017
Stress Response	SigmaB stress responce regulation	Anti-sigma B factor antagonist RsbV	NZ_JBBJSM010000015.1	54094	54423
Stress Response	SigmaB stress responce regulation	Serine-protein kinase RsbW (EC 2.7.11.1)	NZ_JBBJSM010000015.1	54420	54902
Stress Response	SigmaB stress responce regulation	Serine phosphatase RsbU, regulator of sigma subunit	NZ_JBBJSM010000015.1	53023	54030
Stress Response	SigmaB stress responce regulation	RNA polymerase sigma factor SigB	NZ_JBBJSM010000015.1	54868	55656
Stress Response	SigmaB stress responce regulation	RsbS, negative regulator of sigma-B	NZ_JBBJSM010000015.1	52242	52607
Stress Response	SigmaB stress responce regulation	Anti-sigma B factor RsbT	NZ_JBBJSM010000015.1	52610	53011
Stress Response	Dimethylarginine metabolism	NG,NG-dimethylarginine dimethylaminohydrolase 1 (EC 3.5.3.18)	NZ_JBBJSM010000007.1	86331	85474
Stress Response	Dimethylarginine metabolism	Ornithine aminotransferase (EC 2.6.1.13)	NZ_JBBJSM010000004.1	50977	49787
Stress Response	Bacterial hemoglobins	diguanylate cyclase/phosphodiesterase (GGDEF & EAL domains) with PAS/PAC sensor(s)	NZ_JBBJSM010000008.1	72840	70444
Stress Response	Bacterial hemoglobins	Hemoglobin-like protein HbO	NZ_JBBJSM010000004.1	152174	151764
Stress Response	Carbon Starvation	Carbon starvation protein A	NZ_JBBJSM010000006.1	74920	72845
Stress Response	Carbon Starvation	Carbon storage regulator	NZ_JBBJSM010000003.1	76745	76521
Stress Response	Periplasmic Stress Response	Intramembrane protease RasP/YluC, implicated in cell division based on FtsL cleavage	NZ_JBBJSM010000001.1	593384	592122		35.42857143
Stress Response	Glutathione: Redox cycle	Glutathione peroxidase (EC 1.11.1.9)	NZ_JBBJSM010000001.1	92420	92902
Stress Response	Oxidative stress	Ferric uptake regulation protein FUR	NZ_JBBJSM010000010.1	10986	11450
Stress Response	Oxidative stress	Organic hydroperoxide resistance transcriptional regulator	NZ_JBBJSM010000007.1	4048	4497	30
Stress Response	Oxidative stress	Alkyl hydroperoxide reductase subunit C-like protein	NZ_JBBJSM010000008.1	12601	12059
Stress Response	Oxidative stress	Nitrite-sensitive transcriptional repressor NsrR	NZ_JBBJSM010000011.1	86299	85865
Stress Response	Oxidative stress	Organic hydroperoxide resistance protein	NZ_JBBJSM010000007.1	3930	3517
Stress Response	Oxidative stress	Superoxide dismutase [Mn] (EC 1.15.1.1)	NZ_JBBJSM010000002.1	131518	130910
Stress Response	Oxidative stress	Superoxide dismutase [Cu-Zn] precursor (EC 1.15.1.1)	NZ_JBBJSM010000001.1	284454	285008
Stress Response	Oxidative stress	Peroxide stress regulator PerR, FUR family	NZ_JBBJSM010000012.1	60463	60900
Stress Response	Choline and Betaine Uptake and Betaine Biosynthesis	Glycine betaine transporter OpuD	NZ_JBBJSM010000001.1	817316	818857
Stress Response	Choline and Betaine Uptake and Betaine Biosynthesis	Glycine betaine ABC transport system, permease protein OpuAB	NZ_JBBJSM010000007.1	74295	72775
Stress Response	Choline and Betaine Uptake and Betaine Biosynthesis	Glycine betaine ABC transport system, glycine betaine-binding protein OpuAC	NZ_JBBJSM010000007.1	74295	72775
Stress Response	Choline and Betaine Uptake and Betaine Biosynthesis	Glycine betaine ABC transport system, ATP-binding protein OpuAA (EC 3.6.3.32)	NZ_JBBJSM010000007.1	75245	74292
Stress Response	Osmoregulation	Glycerol uptake facilitator protein	NZ_JBBJSM010000011.1	63467	64282
Sulfur Metabolism	Thioredoxin-disulfide reductase	Thiol peroxidase, Tpx-type (EC 1.11.1.15)	NZ_JBBJSM010000002.1	419775	419275
Sulfur Metabolism	Thioredoxin-disulfide reductase	Alkyl hydroperoxide reductase subunit C-like protein	NZ_JBBJSM010000008.1	12601	12059
Sulfur Metabolism	Thioredoxin-disulfide reductase	Thioredoxin reductase (EC 1.8.1.9)	NZ_JBBJSM010000003.1	5302	4352
Sulfur Metabolism	Thioredoxin-disulfide reductase	Thiol peroxidase, Bcp-type (EC 1.11.1.15)	NZ_JBBJSM010000012.1	58772	59245
> Pmega_ATCC
Trait	Subsystem	Role	Genomic Location	Start	Stop
Stress Response	Choline and Betaine Uptake and Betaine Biosynthesis	Glycine betaine ABC transport system, permease protein OpuAB	NZ_CP035094.1	855349	854504
Stress Response	Choline and Betaine Uptake and Betaine Biosynthesis	Alcohol dehydrogenase GbsB (type III ), essential for the utilization of choline (EC 1.1.1.1)	NZ_CP035094.1	5160231	5161433
Stress Response	Choline and Betaine Uptake and Betaine Biosynthesis	Glycine betaine ABC transport system, glycine betaine-binding protein OpuAC	NZ_CP035094.1	857446	856583
Stress Response	Choline and Betaine Uptake and Betaine Biosynthesis	Betaine aldehyde dehydrogenase (EC 1.2.1.8)	NZ_CP035094.1	5158725	5160209
Stress Response	Choline and Betaine Uptake and Betaine Biosynthesis	Glycine betaine transporter OpuD	NZ_CP035094.1	1382026	1380506
Stress Response	Choline and Betaine Uptake and Betaine Biosynthesis	Glycine betaine ABC transport system, ATP-binding protein OpuAA (EC 3.6.3.32)	NZ_CP035094.1	856547	855342
Stress Response	Choline and Betaine Uptake and Betaine Biosynthesis	Sarcosine oxidase alpha subunit (EC 1.5.3.1)	NZ_CP035095.1	284866	286110
Stress Response	Osmoregulation	Glycerol uptake facilitator protein	NZ_CP035094.1	519030	519857
Stress Response	Protection from Reactive Oxygen Species	Superoxide dismutase [Fe] (EC 1.15.1.1)	NZ_CP035094.1	2854026	2853142
Stress Response	Protection from Reactive Oxygen Species	Superoxide dismutase [Cu-Zn] precursor (EC 1.15.1.1)	NZ_CP035094.1	2165124	2165714
Stress Response	Oxidative stress	Organic hydroperoxide resistance protein	NZ_CP035094.1	320882	321301
Stress Response	Oxidative stress	Superoxide dismutase [Fe] (EC 1.15.1.1)	NZ_CP035094.1	2854026	2853142
Stress Response	Oxidative stress	Nitrite-sensitive transcriptional repressor NsrR	NZ_CP035094.1	364002	363553
Stress Response	Oxidative stress	Superoxide dismutase [Cu-Zn] precursor (EC 1.15.1.1)	NZ_CP035094.1	2165124	2165714
Stress Response	Oxidative stress	Ferric uptake regulation protein FUR	NZ_CP035094.1	4436170	4435718
Stress Response	Oxidative stress	Superoxide dismutase [Mn] (EC 1.15.1.1)	NZ_CP035094.1	4596813	4596205
Stress Response	Oxidative stress	Alkyl hydroperoxide reductase subunit C-like protein	NZ_CP035094.1	993683	994225
Stress Response	Oxidative stress	Organic hydroperoxide resistance transcriptional regulator	NZ_CP035094.1	2353783	2353334
Stress Response	Oxidative stress	Peroxide stress regulator PerR, FUR family	NZ_CP035094.1	413003	413437
Stress Response	Glutathione: Redox cycle	Glutathione peroxidase (EC 1.11.1.9)	NZ_CP035094.1	2012219	2012695
Stress Response	Glutathionylspermidine and Trypanothione	Similarity with glutathionylspermidine synthase (EC 6.3.1.8), group 2	NZ_CP035094.1	3190288	3189029
Stress Response	Bacterial hemoglobins	diguanylate cyclase/phosphodiesterase (GGDEF & EAL domains) with PAS/PAC sensor(s)	NZ_CP035094.1	1045669	1047642
Stress Response	Bacterial hemoglobins	Hemoglobin-like protein HbO	NZ_CP035094.1	711559	711149
Stress Response	Bacterial hemoglobins	Cyanoglobin	NZ_CP035094.1	2493741	2494103
Stress Response	Carbon Starvation	Carbon storage regulator	NZ_CP035094.1	5162489	5162259
Stress Response	Carbon Starvation	Carbon starvation protein A	NZ_CP035094.1	5297181	5298989
Stress Response	SigmaB stress responce regulation	RsbS, negative regulator of sigma-B	NZ_CP035094.1	202260	202616
Stress Response	SigmaB stress responce regulation	Serine-protein kinase RsbW (EC 2.7.11.1)	NZ_CP035094.1	204434	204919
Stress Response	SigmaB stress responce regulation	RNA polymerase sigma factor SigB	NZ_CP035094.1	204885	205679
Stress Response	SigmaB stress responce regulation	Anti-sigma B factor antagonist RsbV	NZ_CP035094.1	204105	204437
Stress Response	SigmaB stress responce regulation	Serine phosphatase RsbU, regulator of sigma subunit	NZ_CP035094.1	203035	204045
Stress Response	SigmaB stress responce regulation	Anti-sigma B factor RsbT	NZ_CP035094.1	202620	203021
Stress Response	Hfl operon	RNA-binding protein Hfq	NZ_CP035094.1	4141256	4141032
Stress Response	Dimethylarginine metabolism	NG,NG-dimethylarginine dimethylaminohydrolase 1 (EC 3.5.3.18)	NZ_CP035094.1	2374063	2374923
Stress Response	Dimethylarginine metabolism	Ornithine aminotransferase (EC 2.6.1.13)	NZ_CP035094.1	641593	642798
Stress Response	Uptake of selenate and selenite	Sulfate and thiosulfate import ATP-binding protein CysA (EC 3.6.3.25)	NZ_CP035094.1	2150363	2151436
Nitrogen Metabolism	Nitrosative stress	Nitrite-sensitive transcriptional repressor NsrR	NZ_CP035094.1	364002	363553
Nitrogen Metabolism	Ammonia assimilation	Glutamate synthase [NADPH] small chain (EC 1.4.1.13)	NZ_CP035094.1	2125986	2127467
Nitrogen Metabolism	Ammonia assimilation	Ferredoxin-dependent glutamate synthase (EC 1.4.7.1)	NZ_CP035094.1	1177409	1178989
Nitrogen Metabolism	Ammonia assimilation	Glutamate synthase [NADPH] large chain (EC 1.4.1.13)	NZ_CP035094.1	2121416	2125969
Nitrogen Metabolism	Ammonia assimilation	Ammonium transporter	NZ_CP035094.1	2756364	2755081
Nitrogen Metabolism	Ammonia assimilation	Glutamine synthetase type I (EC 6.3.1.2)	NZ_CP035094.1	4135743	4134409
Nitrogen Metabolism	Ammonia assimilation	Nitrogen regulatory protein P-II	NZ_CP035094.1	3089429	3089067
Nitrogen Metabolism	Denitrifying reductase gene clusters	Nitric oxide reductase activation protein NorD	NZ_CP035094.1	2194673	2196589
Nitrogen Metabolism	Denitrifying reductase gene clusters	Nitric oxide reductase activation protein NorQ	NZ_CP035094.1	2193771	2194661
Sulfur Metabolism	Thioredoxin-disulfide reductase	Thiol peroxidase, Bcp-type (EC 1.11.1.15)	NZ_CP035094.1	412278	412748
Sulfur Metabolism	Thioredoxin-disulfide reductase	Thiol peroxidase, Tpx-type (EC 1.11.1.15)	NZ_CP035094.1	4868768	4868274
Sulfur Metabolism	Thioredoxin-disulfide reductase	Thioredoxin reductase (EC 1.8.1.9)	NZ_CP035094.1	1087983	1088909
Sulfur Metabolism	Thioredoxin-disulfide reductase	Alkyl hydroperoxide reductase subunit C-like protein	NZ_CP035094.1	993683	994225
Sulfur Metabolism	Galactosylceramide and Sulfatide metabolism	Arylsulfatase (EC 3.1.6.1)	NZ_CP035094.1	2468566	2470308
Metabolism of Aromatic Compounds	Hydroxyaromatic decarboxylase family	Hydroxyaromatic non-oxidative decarboxylase protein B (EC 4.1.1.-)	NZ_CP035094.1	2766177	2765596
Metabolism of Aromatic Compounds	Hydroxyaromatic decarboxylase family	Hydroxyaromatic non-oxidative decarboxylase protein D (EC 4.1.1.-)	NZ_CP035094.1	2764155	2763931
Metabolism of Aromatic Compounds	Hydroxyaromatic decarboxylase family	Hydroxyaromatic non-oxidative decarboxylase protein C (EC 4.1.1.-)	NZ_CP035094.1	2765593	2764172
Metabolism of Aromatic Compounds	Benzoate degradation	benzoate MFS transporter BenK	NZ_CP035094.1	1588150	1589370
Metabolism of Aromatic Compounds	Quinate degradation	3-dehydroquinate dehydratase I (EC 4.2.1.10)	NZ_CP035094.1	954526	955311
Metabolism of Aromatic Compounds	Quinate degradation	Shikimate/quinate 5-dehydrogenase I beta (EC 1.1.1.282)	NZ_CP035094.1	971932	972828
Metabolism of Aromatic Compounds	Quinate degradation	3-dehydroquinate dehydratase II (EC 4.2.1.10)	NZ_CP035094.1	3660340	3659864
Metabolism of Aromatic Compounds	Gentisate degradation	Fumarylacetoacetate hydrolase family protein	NZ_CP035094.1	843936	844568
Metabolism of Aromatic Compounds	Catechol branch of beta-ketoadipate pathway	Succinyl-CoA:3-ketoacid-coenzyme A transferase subunit B (EC 2.8.3.5)	NZ_CP035094.1	2443144	2443806
Metabolism of Aromatic Compounds	Catechol branch of beta-ketoadipate pathway	Succinyl-CoA:3-ketoacid-coenzyme A transferase subunit A (EC 2.8.3.5)	NZ_CP035094.1	2442486	2443142
Metabolism of Aromatic Compounds	Salicylate and gentisate catabolism	Fumarylacetoacetate hydrolase family protein	NZ_CP035094.1	843936	844568
Phosphorus Metabolism	Polyphosphate	Exopolyphosphatase (EC 3.6.1.11)	NZ_CP035094.1	1348405	1349931
Phosphorus Metabolism	Polyphosphate	Polyphosphate kinase (EC 2.7.4.1)	NZ_CP035094.1	1350005	1352128
Phosphorus Metabolism	Phosphate metabolism	Manganese-dependent inorganic pyrophosphatase (EC 3.6.1.1)	NZ_CP035094.1	2647412	2646486
Phosphorus Metabolism	Phosphate metabolism	Predicted ATPase related to phosphate starvation-inducible protein PhoH	NZ_CP035094.1	1392094	1393422
Phosphorus Metabolism	Phosphate metabolism	Alkaline phosphatase like protein	NZ_CP035094.1	1679927	1678635
Phosphorus Metabolism	Phosphate metabolism	Phosphate transport system regulatory protein PhoU	NZ_CP035094.1	4591022	4590363
Phosphorus Metabolism	Phosphate metabolism	Phosphate regulon sensor protein PhoR (SphS) (EC 2.7.13.3)	NZ_CP035094.1	4837214	4835442
Phosphorus Metabolism	Phosphate metabolism	Exopolyphosphatase (EC 3.6.1.11)	NZ_CP035094.1	1348405	1349931
Phosphorus Metabolism	Phosphate metabolism	Alkaline phosphatase synthesis transcriptional regulatory protein PhoP	NZ_CP035094.1	4837923	4837207
Phosphorus Metabolism	Phosphate metabolism	Alkaline phosphatase (EC 3.1.3.1)	NZ_CP035094.1	1252961	1254616
Phosphorus Metabolism	Phosphate metabolism	Probable low-affinity inorganic phosphate transporter	NZ_CP035094.1	4778977	4777979
Phosphorus Metabolism	Phosphate metabolism	Phosphate starvation-inducible protein PhoH, predicted ATPase	NZ_CP035094.1	4626315	4625341
Phosphorus Metabolism	Phosphate metabolism	Polyphosphate kinase (EC 2.7.4.1)	NZ_CP035094.1	1350005	1352128
Phosphorus Metabolism	Phosphoenolpyruvate phosphomutase	Phosphoenolpyruvate phosphomutase (EC 5.4.2.9)	NZ_CP035094.1	773814	775331
Phosphorus Metabolism	Phosphoenolpyruvate phosphomutase	2-aminoethylphosphonate:pyruvate aminotransferase (EC 2.6.1.37)	NZ_CP035094.1	776447	778288
Phosphorus Metabolism	Phosphoenolpyruvate phosphomutase	Phosphonopyruvate decarboxylase (EC 4.1.1.82)	NZ_CP035094.1	775324	776454
Secondary Metabolism	Auxin biosynthesis	Tryptophan synthase beta chain (EC 4.2.1.20)	NZ_CP035094.1	4365092	4363878
Secondary Metabolism	Auxin biosynthesis	Phosphoribosylanthranilate isomerase (EC 5.3.1.24)	NZ_CP035094.1	4365715	4365089
Secondary Metabolism	Auxin biosynthesis	Anthranilate phosphoribosyltransferase (EC 2.4.2.18)	NZ_CP035094.1	4367487	4366462
Secondary Metabolism	Auxin biosynthesis	Tryptophan synthase alpha chain (EC 4.2.1.20)	NZ_CP035094.1	4363891	4363076
